# Supplementary material for: ‘Fat’s chances’: Loci for phenotypic dispersion in plasma leptin in mouse models of diabetes mellitus
Source: PLoS One. 2019 Oct 29;14(10):e0222654. doi: 10.1371/journal.pone.0222654 (PMC6818960; doi:10.1371/journal.pone.0222654)
Supplement: S1 Table — (XLS) [file pone.0222654.s001.xls]

## Sheet: MS35 PDsLep ALL
QTL	SNP ID	Position	ori	Gene : dbSNP Function Class	VarType	NOD	129	Assays	Sum
PDpLep1	rs3091091	Chr1:78103185	r	Dbf : within coordinates of, Pax3 : Intron, Pax3 : mRNA-UTR, Splchl2 : within coordinates of	SNP	C	C	3	C/T
PDpLep1	rs4222459	Chr1:78132122	f	Dbf : within coordinates of, Pax3 : Intron, Splchl2 : within coordinates of	SNP	G	G	2	A/G
PDpLep1	rs4222465	Chr1:78132327	f	Dbf : within coordinates of, Pax3 : Coding-Synonymous, Splchl2 : within coordinates of	SNP	C	C	2	C/T
PDpLep1	rs4222475	Chr1:78425338	r	Dbf : within coordinates of, Farsb : Coding-Synonymous, Splchl2 : within coordinates of	SNP	C	A	5	A/C
PDpLep1	rs4222471	Chr1:78425456	r	Dbf : within coordinates of, Farsb : Intron, Splchl2 : within coordinates of	SNP	T	G	4	G/T
PDpLep1	rs4222470	Chr1:78425470	r	Dbf : within coordinates of, Farsb : Intron, Splchl2 : within coordinates of	SNP	A	G	4	A/G
PDpLep1	rs4222480	Chr1:83255574	f	Sphkap : Locus-Region, Splchl2 : within coordinates of	SNP	C	C	2	C/T
PDpLep1	rs4222481	Chr1:83255813	f	Sphkap : mRNA-UTR, Splchl2 : within coordinates of	SNP	A	A	2	A/G
PDpLep1	rs4222486	Chr1:84303793	r	Pid1 : within coordinates of, Splchl2 : within coordinates of	SNP	G	A	3	A/G
PDpLep1	rs8253481	Chr1:85663416	r	Sp100 : Intron, Splchl2 : within coordinates of	SNP	C	T	3	C/T
PDpLep1	rs8253479	Chr1:85663446	r	Sp100 : Intron, Splchl2 : within coordinates of	SNP	G	A	3	A/G
PDpLep1	rs8256598	Chr1:86356798	f	Ncl : Intron, Snord82 : Locus-Region, Splchl2 : within coordinates of	SNP	G	G	2	C/G
PDpLep1	rs4222490	Chr1:86543550	f	Pde6d : Coding-Synonymous, Splchl2 : within coordinates of	SNP	C	G	2	A/C/G/T
PDpLep1	rs4222495	Chr1:87197536	f	Chrnd : Intron, Splchl2 : within coordinates of	SNP	A	G	4	A/G
PDpLep1	rs4222500	Chr1:87791454	f	Atg16l1 : mRNA-UTR, Splchl2 : within coordinates of	SNP	G	G	4	A/G
PDpLep1	rs4222514	Chr1:90213833	r	Ackr3 : Coding-Synonymous	SNP	A	A	2	A/G
PDpLep1	rs4222513	Chr1:90213868	r	Ackr3 : Coding-Synonymous	SNP	G	G	2	A/G
PDpLep1	rs4222510	Chr1:90213940	r	Ackr3 : Coding-Synonymous	SNP	C	C	2	C/T
PDpLep1	rs4222509	Chr1:90214099	r	Ackr3 : Coding-Synonymous	SNP	G	G	2	A/G
PDpLep1	rs4222516	Chr1:90781641	f	Col6a3 : Coding-Synonymous	SNP	A	G	3	A/G
PDpLep1	rs4222522	Chr1:91559291	r	Asb1 : mRNA-UTR	SNP	A	A	2	A/G
PDpLep1	rs8276984	Chr1:92933765	r	9430060I03Rik : Noncoding-Transcript-Variant, Capn10 : Locus-Region	SNP	A	A	2	A/G
PDpLep1	rs8276981	Chr1:92934010	r	9430060I03Rik : Noncoding-Transcript-Variant, Capn10 : Locus-Region	SNP	A	A	2	A/G
PDpLep1	rs8276980	Chr1:92934041	r	9430060I03Rik : Noncoding-Transcript-Variant, Capn10 : Locus-Region	SNP	T	T	2	A/T
PDpLep1	rs8276928	Chr1:92934165	r	9430060I03Rik : Noncoding-Transcript-Variant, Capn10 : Locus-Region	SNP	G	G	3	A/G
PDpLep1	rs8276927	Chr1:92934218	r	9430060I03Rik : Noncoding-Transcript-Variant, Capn10 : Locus-Region	SNP	G	G	2	A/G
PDpLep1	rs8276926	Chr1:92934289	r	9430060I03Rik : Noncoding-Transcript-Variant, Capn10 : Locus-Region	SNP	T	T	2	C/T
PDpLep1	rs8276989	Chr1:92934788	r	9430060I03Rik : Noncoding-Transcript-Variant, Capn10 : mRNA-UTR	SNP	T	T	2	C/T
PDpLep1	rs8277056	Chr1:92942030	f	9430060I03Rik : Intron, Capn10 : Intron	SNP	G	G	2	G/T
PDpLep1	rs8277057	Chr1:92942085	f	9430060I03Rik : Intron, Capn10 : Intron	SNP	C	C	2	C/T
PDpLep1	rs8277061	Chr1:92942291	f	9430060I03Rik : Intron, Capn10 : Intron	SNP	G	G	2	C/G
PDpLep1	rs8277062	Chr1:92942347	f	9430060I03Rik : Intron, Capn10 : Intron	SNP	A	A	2	A/G
PDpLep1	rs8277066	Chr1:92942545	f	9430060I03Rik : Intron, Capn10 : Coding-NonSynonymous	SNP	A	A	3	A/G
PDpLep1	rs8277007	Chr1:92943881	r	9430060I03Rik : Intron, Capn10 : Coding-Synonymous	SNP	A	A	2	A/G
PDpLep1	rs8277005	Chr1:92944233	r	9430060I03Rik : Intron, Capn10 : Intron	SNP	T	T	2	C/T
PDpLep1	rs8277053	Chr1:92945601	r	9430060I03Rik : Intron, Capn10 : Intron	SNP	T	T	2	C/G/T
PDpLep1	rs8277052	Chr1:92945738	r	9430060I03Rik : Intron, Capn10 : Intron	SNP	G	G	2	C/G
PDpLep1	rs8277051	Chr1:92945780	r	9430060I03Rik : Intron, Capn10 : Intron	SNP	C	C	2	C/G
PDpLep1	rs8277046	Chr1:92945808	r	9430060I03Rik : Intron, Capn10 : Intron	SNP	G	G	2	G/T
PDpLep1	rs8277044	Chr1:92945941	r	9430060I03Rik : Intron, Capn10 : Intron	SNP	T	T	2	C/T
PDpLep1	rs8277010	Chr1:92946009	f	9430060I03Rik : Intron, Capn10 : Intron	SNP	C	C	2	C/G
PDpLep1	rs8277011	Chr1:92946122	f	9430060I03Rik : Intron, Capn10 : Intron	SNP	C	C	2	C/T
PDpLep1	rs8277016	Chr1:92946258	f	9430060I03Rik : Intron, Capn10 : Intron	SNP	T	T	2	C/T
PDpLep1	rs8277018	Chr1:92946343	f	9430060I03Rik : Intron, Capn10 : Intron	SNP	C	C	2	A/C
PDpLep1	rs8277025	Chr1:92946849	f	9430060I03Rik : Intron, Capn10 : Coding-NonSynonymous	SNP	C	C	2	C/T
PDpLep1	rs8277028	Chr1:92947191	f	9430060I03Rik : Intron, Capn10 : Intron	SNP	G	G	2	A/G
PDpLep1	rs8277030	Chr1:92947393	f	9430060I03Rik : Intron, Capn10 : Intron	SNP	C	C	2	A/C
PDpLep1	rs4222532	Chr1:92947825	r	9430060I03Rik : Intron, Capn10 : mRNA-UTR	SNP	T	T	3	G/T
PDpLep1	rs4222531	Chr1:92947948	r	9430060I03Rik : Intron, Capn10 : mRNA-UTR	SNP	T	T	3	C/T
PDpLep1	rs8277036	Chr1:92948247	f	9430060I03Rik : Intron, Capn10 : Locus-Region	SNP	T	T	2	C/T
PDpLep1	rs8236477	Chr1:93020065	f	Kif1a : Intron	SNP	T	T	3	C/T
PDpLep1	rs8236478	Chr1:93020229	f	Kif1a : Intron	SNP	C	C	3	C/T
PDpLep1	rs8239176	Chr1:93020298	r	Kif1a : Intron	SNP	A	A	2	A/G
PDpLep1	rs8239175	Chr1:93020367	r	Kif1a : Intron	SNP	T	T	2	C/T
PDpLep1	rs8239171	Chr1:93020439	r	Kif1a : Intron	SNP	A	A	2	A/G
PDpLep1	rs4222538	Chr1:93022561	f	Kif1a : Intron	SNP	G	A	7	A/G
PDpLep1	rs4222540	Chr1:93022600	f	Kif1a : Intron	SNP	G	G	3	A/G
PDpLep1	rs4222541	Chr1:93022637	f	Kif1a : Intron	SNP	T	T	3	C/T
PDpLep1	rs8239162	Chr1:93060558	r	Kif1a : Intron	SNP	G	G	2	G/T
PDpLep1	rs8239159	Chr1:93066383	r	Kif1a : Intron	SNP	T	T	2	G/T
PDpLep1	rs8239156	Chr1:93066564	r	Kif1a : Intron	SNP	A	A	2	A/G
PDpLep1	rs8239149	Chr1:93066813	r	Kif1a : Intron	SNP	T	T	2	C/T
PDpLep1	rs8239132	Chr1:93077148	f	Kif1a : Intron	SNP	C	C	2	C/G
PDpLep1	rs8239139	Chr1:93077276	f	Kif1a : Intron	SNP	C	C	2	C/T
PDpLep1	rs8239141	Chr1:93077503	f	Kif1a : Intron	SNP	T	C	5	C/T
PDpLep1	rs8239101	Chr1:97821766	r	Pam : mRNA-UTR	SNP	G	G	3	A/G
PDpLep1	rs8239090	Chr1:97840712	f	Pam : Coding-Synonymous	SNP	A	A	3	A/G
PDpLep1	rs8239084	Chr1:97896767	r	Pam : Intron	SNP	C	C	3	C/T
PDpLep1	rs8239083	Chr1:97896791	r	Pam : Intron	SNP	C	C	3	C/T
PDpLep1	rs8239082	Chr1:97896888	r	Pam : Intron	SNP	G	G	3	A/G
PDpLep1	rs8239081	Chr1:97897121	r	Pam : Intron	SNP	A	A	3	A/G
PDpLep1	rs8239495	Chr1:97897381	r	Pam : Intron	SNP	G	G	2	A/G
PDpLep1	rs8239244	Chr1:97898288	r	Pam : Intron	SNP	G	G	3	A/G
PDpLep1	rs4222548	Chr1:106394107	f	Phlpp1 : mRNA-UTR	SNP	G	G	2	A/G
PDpLep1	rs4222551	Chr1:106394249	f	Phlpp1 : Intron	SNP	A	A	2	A/G
PDpLep1	rs4222552	Chr1:106394299	f	Phlpp1 : Intron	SNP	G	A	5	A/G
PDpLep1	rs4222554	Chr1:106394400	f	Phlpp1 : Intron	SNP	A	A	4	A/G
PDpLep1	rs4222557	Chr1:106394421	f	Phlpp1 : Intron	SNP	C	T	4	C/T
PDpLep1	rs4222559	Chr1:106394435	f	Phlpp1 : Intron	SNP	T	T	2	C/T
PDpLep1	rs4222566	Chr1:107517480	f	Serpinb2 : Intron	SNP	C	T	5	C/T
PDpLep1	rs4222574	Chr1:121527693	f	Htr5b : Coding-NonSynonymous, Tli1 : within coordinates of	SNP	G	G	2	A/G
PDpLep1	rs16785006	Chr1:123331730	f	Dpp10 : Intron, Tli1 : within coordinates of	SNP	G	A	5	A/G
PDpLep1	rs16785007	Chr1:123331755	f	Dpp10 : Intron, Tli1 : within coordinates of	SNP	A	G	5	A/G
PDpLep1	rs16785009	Chr1:123331800	f	Dpp10 : Intron, Tli1 : within coordinates of	SNP	C	T	5	C/T
PDpLep1	rs16785010	Chr1:123331859	f	Dpp10 : Intron, Tli1 : within coordinates of	SNP	C	C	2	C/T
PDpLep1	rs16785012	Chr1:123331949	f	Dpp10 : Intron, Tli1 : within coordinates of	SNP	A	G	5	A/G
PDpLep1	rs16785013	Chr1:123331958	f	Dpp10 : Intron, Tli1 : within coordinates of	SNP	A	C	5	A/C
PDpLep1	rs16785018	Chr1:123332071	f	Dpp10 : Intron, Tli1 : within coordinates of	SNP	T	C	4	C/T
PDpLep1	rs16793321	Chr1:123332474	f	Dpp10 : mRNA-UTR, Tli1 : within coordinates of	SNP	C	T	4	C/T
PDpLep1	rs16793329	Chr1:123332792	f	Dpp10 : mRNA-UTR, Tli1 : within coordinates of	SNP	C	C	2	C/T
PDpLep1	rs16785002	Chr1:123333021	f	Dpp10 : mRNA-UTR, Tli1 : within coordinates of	SNP	C	T	5	C/T
PDpLep1	rs16785003	Chr1:123333078	f	Dpp10 : mRNA-UTR, Tli1 : within coordinates of	SNP	G	A	4	A/G
PDpLep1	rs16785004	Chr1:123333114	f	Dpp10 : mRNA-UTR, Tli1 : within coordinates of	SNP	T	A	5	A/T
PDpLep1	rs16785005	Chr1:123333301	f	Dpp10 : mRNA-UTR, Tli1 : within coordinates of	SNP	C	T	4	C/T
PDpLep1	rs16785020	Chr1:123334161	f	Dpp10 : mRNA-UTR, Tli1 : within coordinates of	SNP	A	C	3	A/C
PDpLep1	rs16785023	Chr1:123334505	f	Dpp10 : Intron, Tli1 : within coordinates of	SNP	C	C	2	C/T
PDpLep1	rs16785026	Chr1:123334717	f	Dpp10 : Intron, Tli1 : within coordinates of	SNP	T	C	4	C/T
PDpLep1	rs16785027	Chr1:123334738	f	Dpp10 : Intron, Tli1 : within coordinates of	SNP	C	T	4	C/T
PDpLep1	rs16785028	Chr1:123334795	f	Dpp10 : Intron, Tli1 : within coordinates of	SNP	T	C	3	C/T
PDpLep1	rs16793335	Chr1:123336214	f	Dpp10 : Intron, Tli1 : within coordinates of	SNP	G	G	2	A/G
PDpLep1	rs16793316	Chr1:123336634	f	Dpp10 : Intron, Tli1 : within coordinates of	SNP	T	T	2	C/T
PDpLep1	rs16793318	Chr1:123336692	f	Dpp10 : Intron, Tli1 : within coordinates of	SNP	T	C	2	C/T
PDpLep1	rs16793319	Chr1:123336713	f	Dpp10 : Intron, Tli1 : within coordinates of	SNP	A	G	4	A/G
PDpLep1	rs16796946	Chr1:123341940	f	Dpp10 : Intron, Tli1 : within coordinates of	SNP	A	G	4	A/G
PDpLep1	rs16796947	Chr1:123341958	f	Dpp10 : Intron, Tli1 : within coordinates of	SNP	A	C	4	A/C
PDpLep1	rs16796950	Chr1:123342032	f	Dpp10 : Intron, Tli1 : within coordinates of	SNP	C	A	4	A/C
PDpLep1	rs16784995	Chr1:123342064	f	Dpp10 : Intron, Tli1 : within coordinates of	SNP	G	T	4	G/T
PDpLep1	rs16784998	Chr1:123342156	f	Dpp10 : Intron, Tli1 : within coordinates of	SNP	G	A	5	A/G
PDpLep1	rs16793274	Chr1:123353975	f	Dpp10 : Intron, Tli1 : within coordinates of	SNP	G	G	2	A/G
PDpLep1	rs16796928	Chr1:123354735	f	Dpp10 : Intron, Tli1 : within coordinates of	SNP	A	A	2	A/G
PDpLep1	rs16796929	Chr1:123354795	f	Dpp10 : Intron, Tli1 : within coordinates of	SNP	A	A	2	A/G
PDpLep1	rs16796931	Chr1:123354829	f	Dpp10 : Intron, Tli1 : within coordinates of	SNP	A	A	2	A/C
PDpLep1	rs16796933	Chr1:123354955	f	Dpp10 : Intron, Tli1 : within coordinates of	SNP	T	T	2	C/T
PDpLep1	rs16793284	Chr1:123355131	f	Dpp10 : Intron, Tli1 : within coordinates of	SNP	A	G	4	A/G
PDpLep1	rs16793287	Chr1:123355252	f	Dpp10 : Intron, Tli1 : within coordinates of	SNP	T	T	2	A/C/T
PDpLep1	rs16793290	Chr1:123355322	f	Dpp10 : Intron, Tli1 : within coordinates of	SNP	T	T	2	C/T
PDpLep1	rs16793296	Chr1:123355613	f	Dpp10 : Intron, Tli1 : within coordinates of	SNP	G	G	2	G/T
PDpLep1	rs16796924	Chr1:123356559	f	Dpp10 : Intron, Tli1 : within coordinates of	SNP	A	G	4	A/G
PDpLep1	rs16796925	Chr1:123356700	f	Dpp10 : Intron, Tli1 : within coordinates of	SNP	C	C	2	C/T
PDpLep1	rs16793298	Chr1:123357067	f	Dpp10 : Intron, Tli1 : within coordinates of	SNP	G	A	4	A/G
PDpLep1	rs16793299	Chr1:123357072	f	Dpp10 : Intron, Tli1 : within coordinates of	SNP	T	C	4	C/T
PDpLep1	rs16793300	Chr1:123357099	f	Dpp10 : Intron, Tli1 : within coordinates of	SNP	A	G	3	A/G
PDpLep1	rs16793301	Chr1:123357109	f	Dpp10 : Intron, Tli1 : within coordinates of	SNP	G	C	2	C/G
PDpLep1	rs16793302	Chr1:123357173	f	Dpp10 : Intron, Tli1 : within coordinates of	SNP	A	A	2	A/G
PDpLep1	rs16793304	Chr1:123357227	f	Dpp10 : Intron, Tli1 : within coordinates of	SNP	C	T	4	C/T
PDpLep1	rs16796934	Chr1:123357456	f	Dpp10 : Intron, Tli1 : within coordinates of	SNP	T	C	4	C/T
PDpLep1	rs16796935	Chr1:123357535	f	Dpp10 : Intron, Tli1 : within coordinates of	SNP	T	G	4	G/T
PDpLep1	rs16796939	Chr1:123357771	f	Dpp10 : Intron, Tli1 : within coordinates of	SNP	C	C	2	A/C
PDpLep1	rs16793254	Chr1:123376273	f	Dpp10 : Intron, Tli1 : within coordinates of	SNP	A	A	2	A/G/T
PDpLep1	rs16793256	Chr1:123376315	f	Dpp10 : Intron, Tli1 : within coordinates of	SNP	G	G	2	C/G
PDpLep1	rs16793257	Chr1:123376325	f	Dpp10 : Intron, Tli1 : within coordinates of	SNP	A	G	4	A/G
PDpLep1	rs16793258	Chr1:123376379	f	Dpp10 : Intron, Tli1 : within coordinates of	SNP	G	G	2	G/T
PDpLep1	rs16793261	Chr1:123376405	f	Dpp10 : Intron, Tli1 : within coordinates of	SNP	A	A	2	A/G
PDpLep1	rs16793262	Chr1:123376406	f	Dpp10 : Intron, Tli1 : within coordinates of	SNP	T	T	2	A/T
PDpLep1	rs16793265	Chr1:123376652	f	Dpp10 : Coding-Synonymous, Tli1 : within coordinates of	SNP	G	G	2	A/G
PDpLep1	rs16793267	Chr1:123378950	f	Dpp10 : Intron, Tli1 : within coordinates of	SNP	A	G	4	A/G
PDpLep1	rs16796901	Chr1:123379730	f	Dpp10 : Intron, Tli1 : within coordinates of	SNP	A	A	2	A/C
PDpLep1	rs16796902	Chr1:123379764	f	Dpp10 : Intron, Tli1 : within coordinates of	SNP	A	A	2	A/T
PDpLep1	rs16796903	Chr1:123379895	f	Dpp10 : Intron, Tli1 : within coordinates of	SNP	C	C	2	A/C
PDpLep1	rs16796904	Chr1:123379928	f	Dpp10 : Intron, Tli1 : within coordinates of	SNP	C	C	2	C/T
PDpLep1	rs4222575	Chr1:125867798	f	AI853363 : within coordinates of, Gpr39 : Intron, Lypd1 : within coordinates of, Tli1 : within coordinates of	SNP	C	C	2	C/T
PDpLep1	rs4222576	Chr1:125867821	f	AI853363 : within coordinates of, Gpr39 : Intron, Lypd1 : within coordinates of, Tli1 : within coordinates of	Mixed	T	C	5	-/C/T
PDpLep1	rs4222577	Chr1:125867855	f	AI853363 : within coordinates of, Gpr39 : Intron, Lypd1 : within coordinates of, Tli1 : within coordinates of	SNP	A	G	4	A/G
PDpLep1	rs4222578	Chr1:125867924	f	AI853363 : within coordinates of, Gpr39 : Intron, Lypd1 : within coordinates of, Tli1 : within coordinates of	SNP	A	T	4	A/T
PDpLep1	rs4222579	Chr1:125867976	f	AI853363 : within coordinates of, Gpr39 : Intron, Lypd1 : within coordinates of, Tli1 : within coordinates of	SNP	C	A	4	A/C
PDpLep1	rs4222587	Chr1:125872089	r	Gpr39 : Intron, Lypd1 : mRNA-UTR, Tli1 : within coordinates of	SNP	A	T	4	A/T
PDpLep1	rs4222584	Chr1:125872130	r	Gpr39 : Intron, Lypd1 : mRNA-UTR, Tli1 : within coordinates of	SNP	G	C	4	C/G
PDpLep1	rs4222582	Chr1:125872500	r	Gpr39 : Coding-Synonymous, Lypd1 : mRNA-UTR, Tli1 : within coordinates of	SNP	A	G	5	A/G
PDpLep1	rs4222581	Chr1:125872503	r	Gpr39 : Coding-NonSynonymous, Lypd1 : mRNA-UTR, Tli1 : within coordinates of	SNP	A	G	5	A/G
PDpLep1	rs4222602	Chr1:130635818	f	C4bp : Locus-Region, Tli1 : within coordinates of	SNP	G	G	3	A/G
PDpLep1	rs4222603	Chr1:130635875	f	C4bp : Locus-Region, Tli1 : within coordinates of	SNP	C	C	4	C/T
PDpLep1	rs4222607	Chr1:130635955	f	C4bp : mRNA-UTR, Tli1 : within coordinates of	SNP	C	C	2	C/T
PDpLep1	rs4222608	Chr1:130635975	f	C4bp : mRNA-UTR, Tli1 : within coordinates of	SNP	A	A	3	A/G
PDpLep1	rs4222612	Chr1:130744734	f	AA986860 : Intron, Tli1 : within coordinates of	SNP	C	C	3	C/T
PDpLep1	rs4222613	Chr1:130744755	f	AA986860 : Intron, Tli1 : within coordinates of	SNP	T	T	3	C/T
PDpLep1	rs16800882	Chr1:130799625	f	Fcamr : Locus-Region, Tli1 : within coordinates of	SNP	C	C	3	C/T
PDpLep1	rs16800886	Chr1:130799871	f	Fcamr : Locus-Region, Tli1 : within coordinates of	SNP	G	G	3	C/G
PDpLep1	rs16800888	Chr1:130799913	f	Fcamr : Locus-Region, Tli1 : within coordinates of	SNP	G	G	3	C/G
PDpLep1	rs16800889	Chr1:130800004	f	Fcamr : Locus-Region, Tli1 : within coordinates of	SNP	C	C	3	C/T
PDpLep1	rs16785806	Chr1:130800147	f	Fcamr : Locus-Region, Tli1 : within coordinates of	SNP	A	A	3	A/G
PDpLep1	rs16785809	Chr1:130800452	f	Fcamr : Locus-Region, Tli1 : within coordinates of	SNP	C	C	3	A/C
PDpLep1	rs16785812	Chr1:130800598	f	Fcamr : Locus-Region, Tli1 : within coordinates of	SNP	T	T	3	C/T
PDpLep1	rs16800891	Chr1:130800691	f	Fcamr : Locus-Region, Tli1 : within coordinates of	SNP	G	G	3	A/G
PDpLep1	rs16800892	Chr1:130800765	f	Fcamr : Locus-Region, Tli1 : within coordinates of	SNP	G	G	3	A/G
PDpLep1	rs16800896	Chr1:130801079	f	Fcamr : Intron, Tli1 : within coordinates of	SNP	C	C	3	C/T
PDpLep1	rs16800898	Chr1:130801109	f	Fcamr : Intron, Tli1 : within coordinates of	SNP	C	C	2	C/T
PDpLep1	rs16785820	Chr1:130803592	f	Fcamr : Intron, Tli1 : within coordinates of	SNP	T	T	3	C/T
PDpLep1	rs16799759	Chr1:130804289	f	Fcamr : Intron, Tli1 : within coordinates of	SNP	C	C	3	C/T
PDpLep1	rs16785825	Chr1:130804690	f	Fcamr : Intron, Tli1 : within coordinates of	SNP	C	C	3	A/C
PDpLep1	rs16785827	Chr1:130804705	f	Fcamr : Intron, Tli1 : within coordinates of	SNP	T	T	3	C/T
PDpLep1	rs16785828	Chr1:130804750	f	Fcamr : Intron, Tli1 : within coordinates of	SNP	A	A	3	A/G
PDpLep1	rs16785833	Chr1:130804926	f	Fcamr : Intron, Tli1 : within coordinates of	SNP	G	G	3	A/G
PDpLep1	rs16785834	Chr1:130804960	f	Fcamr : Intron, Tli1 : within coordinates of	SNP	A	A	3	A/C
PDpLep1	rs16785837	Chr1:130811519	f	Fcamr : Coding-Synonymous, Gm15848 : within coordinates of, Tli1 : within coordinates of	SNP	T	T	3	C/T
PDpLep1	rs16785839	Chr1:130811580	f	Fcamr : Coding-NonSynonymous, Gm15848 : within coordinates of, Tli1 : within coordinates of	SNP	A	A	3	A/G
PDpLep1	rs16785842	Chr1:130811678	f	Fcamr : Coding-Synonymous, Gm15848 : within coordinates of, Tli1 : within coordinates of	SNP	A	A	3	A/G
PDpLep1	rs16785844	Chr1:130811784	f	Fcamr : Intron, Gm15848 : within coordinates of, Tli1 : within coordinates of	SNP	A	A	3	A/C
PDpLep1	rs16785845	Chr1:130811856	f	Fcamr : Intron, Gm15848 : within coordinates of, Tli1 : within coordinates of	Mixed	C	C	2	-/A/C
PDpLep1	rs16785846	Chr1:130811919	f	Fcamr : Intron, Gm15848 : within coordinates of, Tli1 : within coordinates of	SNP	G	G	3	A/G
PDpLep1	rs16785847	Chr1:130811968	f	Fcamr : Intron, Gm15848 : within coordinates of, Tli1 : within coordinates of	SNP	G	G	3	A/G
PDpLep1	rs16785848	Chr1:130811980	f	Fcamr : Intron, Gm15848 : within coordinates of, Tli1 : within coordinates of	SNP	G	G	3	A/G
PDpLep1	rs16785849	Chr1:130812004	f	Fcamr : Intron, Gm15848 : within coordinates of, Tli1 : within coordinates of	SNP	A	A	3	A/T
PDpLep1	rs16785854	Chr1:130812360	f	Fcamr : Intron, Gm15848 : within coordinates of, Tli1 : within coordinates of	SNP	T	T	3	A/T
PDpLep1	rs16785855	Chr1:130812421	f	Fcamr : Intron, Gm15848 : within coordinates of, Tli1 : within coordinates of	SNP	G	G	3	A/G
PDpLep1	rs16785857	Chr1:130812549	f	Fcamr : Intron, Gm15848 : within coordinates of, Tli1 : within coordinates of	SNP	G	G	3	A/G
PDpLep1	rs16799764	Chr1:130812692	f	Fcamr : Coding-NonSynonymous, Gm15848 : within coordinates of, Tli1 : within coordinates of	SNP	A	A	3	A/G
PDpLep1	rs16799766	Chr1:130812738	f	Fcamr : Coding-NonSynonymous, Gm15848 : within coordinates of, Tli1 : within coordinates of	SNP	T	T	3	C/T
PDpLep1	rs16799767	Chr1:130812809	f	Fcamr : Coding-NonSynonymous, Gm15848 : within coordinates of, Tli1 : within coordinates of	SNP	A	A	3	A/G
PDpLep1	rs16799770	Chr1:130812849	f	Fcamr : Coding-NonSynonymous, Gm15848 : within coordinates of, Tli1 : within coordinates of	SNP	G	G	2	A/G
PDpLep1	rs16799771	Chr1:130812877	f	Fcamr : Coding-Synonymous, Gm15848 : within coordinates of, Tli1 : within coordinates of	SNP	G	G	3	A/G
PDpLep1	rs16799775	Chr1:130812985	f	Fcamr : Coding-Synonymous, Gm15848 : within coordinates of, Tli1 : within coordinates of	SNP	C	C	3	C/T
PDpLep1	rs16799776	Chr1:130813024	f	Fcamr : Coding-Synonymous, Gm15848 : within coordinates of, Tli1 : within coordinates of	SNP	C	C	2	C/T
PDpLep1	rs16787219	Chr1:130813483	f	Fcamr : Intron, Gm15848 : within coordinates of, Tli1 : within coordinates of	SNP	T	T	2	G/T
PDpLep1	rs16799780	Chr1:130813973	f	Fcamr : Intron, Gm15848 : within coordinates of, Tli1 : within coordinates of	SNP	T	T	3	C/T
PDpLep1	rs16799786	Chr1:130814179	f	Fcamr : Intron, Gm15848 : within coordinates of, Tli1 : within coordinates of	SNP	A	A	3	A/G
PDpLep1	rs16799788	Chr1:130814224	f	Fcamr : Intron, Gm15848 : within coordinates of, Tli1 : within coordinates of	SNP	A	A	2	A/G/T
PDpLep1	rs16787221	Chr1:130814380	f	Fcamr : Intron, Gm15848 : within coordinates of, Tli1 : within coordinates of	SNP	C	C	3	C/G
PDpLep1	rs16787222	Chr1:130814597	f	Fcamr : Coding-NonSynonymous, Gm15848 : within coordinates of, Tli1 : within coordinates of	SNP	A	A	3	A/G
PDpLep1	rs16787229	Chr1:130814874	f	Fcamr : Locus-Region, Gm15848 : within coordinates of, Tli1 : within coordinates of	SNP	T	T	3	C/T
PDpLep1	rs16787231	Chr1:130814888	f	Fcamr : Locus-Region, Gm15848 : within coordinates of, Tli1 : within coordinates of	SNP	T	T	3	C/T
PDpLep1	rs16799794	Chr1:130815035	f	Fcamr : Locus-Region, Gm15848 : within coordinates of, Tli1 : within coordinates of	SNP	C	C	3	C/T
PDpLep1	rs16791894	Chr1:131662945	f	Ctse : Intron, Tli1 : within coordinates of	SNP	C	T	5	C/T
PDpLep1	rs16791899	Chr1:131663361	r	Ctse : Coding-Synonymous, Tli1 : within coordinates of	SNP	A	A	2	A/G
PDpLep1	rs16791897	Chr1:131663589	r	Ctse : Intron, Tli1 : within coordinates of	SNP	T	T	2	C/T
PDpLep1	rs16791896	Chr1:131663653	r	Ctse : Intron, Tli1 : within coordinates of	SNP	C	C	2	A/C
PDpLep1	rs16791901	Chr1:131663992	f	Ctse : Intron, Tli1 : within coordinates of	SNP	T	T	2	C/T
PDpLep1	rs16791904	Chr1:131667689	f	Ctse : Intron, Tli1 : within coordinates of	SNP	C	C	2	C/T
PDpLep1	rs16791905	Chr1:131667746	f	Ctse : Intron, Tli1 : within coordinates of	SNP	G	G	2	A/G
PDpLep1	rs4222623	Chr1:131667917	f	Ctse : Intron, Tli1 : within coordinates of	SNP	G	C	7	C/G
PDpLep1	rs4222624	Chr1:131667940	f	Ctse : Intron, Tli1 : within coordinates of	SNP	G	G	2	A/G
PDpLep1	rs4222627	Chr1:131668030	f	Ctse : Intron, Tli1 : within coordinates of	SNP	C	C	3	C/T
PDpLep1	rs4222629	Chr1:131668087	f	Ctse : Coding-Synonymous, Tli1 : within coordinates of	SNP	G	G	3	A/G
PDpLep1	rs16790325	Chr1:131670303	f	Ctse : Intron, Tli1 : within coordinates of	SNP	G	G	2	G/T
PDpLep1	rs16790326	Chr1:131670315	f	Ctse : Intron, Tli1 : within coordinates of	SNP	A	A	2	A/G
PDpLep1	rs16790327	Chr1:131670419	f	Ctse : Intron, Tli1 : within coordinates of	SNP	C	T	5	C/T
PDpLep1	rs16790328	Chr1:131670489	f	Ctse : Intron, Tli1 : within coordinates of	SNP	T	T	2	C/T
PDpLep1	rs16782860	Chr1:131670767	f	Ctse : Coding-Synonymous, Tli1 : within coordinates of	SNP	C	C	3	C/T
PDpLep1	rs16782861	Chr1:131670801	f	Ctse : Coding-Synonymous, Tli1 : within coordinates of	SNP	C	C	3	C/T
PDpLep1	rs16782862	Chr1:131670888	f	Ctse : Intron, Tli1 : within coordinates of	SNP	A	A	3	A/G
PDpLep1	rs16782863	Chr1:131670899	f	Ctse : Intron, Tli1 : within coordinates of	SNP	A	A	3	A/G
PDpLep1	rs16782864	Chr1:131670966	f	Ctse : Intron, Tli1 : within coordinates of	SNP	C	C	3	C/T
PDpLep1	rs16782865	Chr1:131671053	f	Ctse : Intron, Tli1 : within coordinates of	SNP	C	C	3	C/T
PDpLep1	rs16782866	Chr1:131671064	f	Ctse : Intron, Tli1 : within coordinates of	SNP	C	C	3	A/C
PDpLep1	rs16782867	Chr1:131671087	f	Ctse : Intron, Tli1 : within coordinates of	SNP	G	G	3	G/T
PDpLep1	rs16790330	Chr1:131671175	f	Ctse : Intron, Tli1 : within coordinates of	SNP	G	G	2	A/G
PDpLep1	rs16790337	Chr1:131672809	f	Ctse : Intron, Tli1 : within coordinates of	SNP	G	G	2	A/G
PDpLep1	rs16790339	Chr1:131674483	f	Ctse : Intron, Tli1 : within coordinates of	SNP	G	G	2	A/G
PDpLep1	rs16790341	Chr1:131674721	f	Ctse : Intron, Tli1 : within coordinates of	SNP	C	C	2	C/T
PDpLep1	rs16790342	Chr1:131674792	f	Ctse : Coding-NonSynonymous, Tli1 : within coordinates of	SNP	A	A	2	A/T
PDpLep1	rs16790343	Chr1:131674807	f	Ctse : Coding-Synonymous, Tli1 : within coordinates of	SNP	T	T	2	C/T
PDpLep1	rs16790345	Chr1:131675137	f	Ctse : mRNA-UTR, Tli1 : within coordinates of	SNP	A	A	2	A/G
PDpLep1	rs16790349	Chr1:131675415	f	Ctse : mRNA-UTR, Tli1 : within coordinates of	SNP	C	C	2	C/T
PDpLep1	rs4222640	Chr1:132508453	r	Tli1 : within coordinates of, Tmem81 : mRNA-UTR	SNP	G	G	2	A/G
PDpLep1	rs4222639	Chr1:132508470	r	Tli1 : within coordinates of, Tmem81 : mRNA-UTR	SNP	A	A	2	A/G
PDpLep1	rs4222638	Chr1:132508550	r	Tli1 : within coordinates of, Tmem81 : mRNA-UTR	SNP	A	A	2	A/T
PDpLep1	rs16812094	Chr1:133350867	f	Ren1 : Intron, Tli1 : within coordinates of	SNP	G	G	4	A/G
PDpLep1	rs16812095	Chr1:133350874	f	Ren1 : Intron, Tli1 : within coordinates of	SNP	G	G	4	A/G
PDpLep1	rs16812194	Chr1:133354287	f	Ren1 : Intron, Tli1 : within coordinates of	SNP	G	G	3	A/G
PDpLep1	rs16812208	Chr1:133356457	r	Ren1 : Coding-NonSynonymous, Tli1 : within coordinates of	SNP	G	G	3	G/T
PDpLep1	rs16812202	Chr1:133356700	r	Ren1 : Intron, Tli1 : within coordinates of	SNP	C	C	3	C/T
PDpLep1	rs3164451	Chr1:133359158	f	Ren1 : Intron, Tli1 : within coordinates of	SNP	T	T	4	C/T
PDpLep1	rs3022833	Chr1:133360182	f	Ren1 : mRNA-UTR, Tli1 : within coordinates of	SNP	C	C	4	C/G
PDpLep1	rs4222644	Chr1:134199421	f	Adora1 : mRNA-UTR, Mybph : Intron, Tli1 : within coordinates of	SNP	G	G	2	A/G
PDpLep1	rs4222645	Chr1:134199507	f	Adora1 : mRNA-UTR, Mybph : Intron, Tli1 : within coordinates of	SNP	C	C	2	C/T
PDpLep1	rs8250056	Chr1:135156594	r	Arl8a : Locus-Region, Tli1 : within coordinates of	SNP	A	A	4	A/T
PDpLep1	rs8250059	Chr1:135156904	r	Tli1 : within coordinates of	SNP	A	G	5	A/G
PDpLep1	rs8270872	Chr1:135263461	r	Gm26642 : within coordinates of, Rnpep : Intron, Tli1 : within coordinates of	SNP	C	C	3	C/T
PDpLep1	rs8270858	Chr1:135263905	r	Gm26642 : within coordinates of, Rnpep : Intron, Tli1 : within coordinates of	SNP	T	T	2	C/T
PDpLep1	rs8270874	Chr1:135263972	f	Gm26642 : within coordinates of, Rnpep : Intron, Tli1 : within coordinates of	SNP	C	C	3	C/T
PDpLep1	rs8270875	Chr1:135263994	f	Gm26642 : within coordinates of, Rnpep : Intron, Tli1 : within coordinates of	SNP	C	C	4	C/T
PDpLep1	rs6301414	Chr1:135264293	f	Gm26642 : within coordinates of, Rnpep : Intron, Tli1 : within coordinates of	SNP	T	T	6	C/T
PDpLep1	rs8270877	Chr1:135264326	f	Gm26642 : within coordinates of, Rnpep : Intron, Tli1 : within coordinates of	SNP	C	C	4	C/T
PDpLep1	rs6301532	Chr1:135264349	f	Gm26642 : within coordinates of, Rnpep : Intron, Tli1 : within coordinates of	SNP	G	A	5	A/G
PDpLep1	rs6314712	Chr1:135264495	f	Gm26642 : within coordinates of, Rnpep : Intron, Tli1 : within coordinates of	SNP	A	A	6	A/G
PDpLep1	rs6315180	Chr1:135264572	f	Gm26642 : within coordinates of, Rnpep : Intron, Tli1 : within coordinates of	SNP	C	C	6	A/C
PDpLep1	rs8270881	Chr1:135264865	r	Gm26642 : within coordinates of, Rnpep : Intron, Tli1 : within coordinates of	SNP	A	A	4	A/T
PDpLep1	rs8270880	Chr1:135264951	r	Gm26642 : within coordinates of, Rnpep : Intron, Tli1 : within coordinates of	SNP	T	T	4	C/T
PDpLep1	rs8270907	Chr1:135265433	f	Gm26642 : within coordinates of, Rnpep : Intron, Tli1 : within coordinates of	SNP	T	T	5	C/T
PDpLep1	rs8270912	Chr1:135265636	f	Gm26642 : within coordinates of, Rnpep : Intron, Tli1 : within coordinates of	SNP	C	C	5	C/T
PDpLep1	rs8270921	Chr1:135266266	f	Gm26642 : within coordinates of, Rnpep : Intron, Tli1 : within coordinates of	SNP	G	G	2	A/G
PDpLep1	rs8270938	Chr1:135266811	r	Rnpep : Intron, Tli1 : within coordinates of	SNP	C	C	5	C/T
PDpLep1	rs8270941	Chr1:135267368	f	Rnpep : Intron, Tli1 : within coordinates of	SNP	C	C	2	C/T
PDpLep1	rs8270944	Chr1:135267546	f	Rnpep : Intron, Tli1 : within coordinates of	SNP	A	A	3	A/G
PDpLep1	rs8270950	Chr1:135267693	f	Rnpep : Intron, Tli1 : within coordinates of	SNP	G	G	5	A/G
PDpLep1	rs16784407	Chr1:135267956	r	Rnpep : Intron, Tli1 : within coordinates of	SNP	T	C	3	C/T
PDpLep1	rs8270981	Chr1:135268315	r	Rnpep : Intron, Tli1 : within coordinates of	SNP	C	C	4	C/T
PDpLep1	rs16794812	Chr1:135270254	r	Rnpep : Intron, Tli1 : within coordinates of	SNP	T	T	2	C/T
PDpLep1	rs8271094	Chr1:135271470	r	Rnpep : Intron, Tli1 : within coordinates of	Mixed	C	C	4	-/C/T
PDpLep1	rs8271093	Chr1:135271653	r	Rnpep : Coding-Synonymous, Tli1 : within coordinates of	SNP	C	C	6	C/T
PDpLep1	rs8271088	Chr1:135271816	r	Rnpep : Intron, Tli1 : within coordinates of	SNP	T	T	5	A/G/T
PDpLep1	rs8271099	Chr1:135271916	f	Rnpep : Intron, Tli1 : within coordinates of	SNP	C	C	2	C/T
PDpLep1	rs8271102	Chr1:135272037	f	Rnpep : Intron, Tli1 : within coordinates of	SNP	T	G	4	G/T
PDpLep1	rs8271104	Chr1:135272093	f	Rnpep : Intron, Tli1 : within coordinates of	SNP	C	C	5	C/T
PDpLep1	rs8271109	Chr1:135272152	f	Rnpep : Intron, Tli1 : within coordinates of	SNP	G	G	2	G/T
PDpLep1	rs8271110	Chr1:135272199	f	Rnpep : Intron, Tli1 : within coordinates of	SNP	G	A	4	A/G
PDpLep1	rs8271015	Chr1:135272642	f	Rnpep : Intron, Tli1 : within coordinates of	SNP	G	G	2	A/G
PDpLep1	rs8271065	Chr1:135276615	f	Rnpep : Intron, Tli1 : within coordinates of	SNP	C	C	5	C/T
PDpLep1	rs8271073	Chr1:135276682	f	Rnpep : Intron, Tli1 : within coordinates of	SNP	C	C	5	C/T
PDpLep1	rs8271132	Chr1:135277593	r	Rnpep : Intron, Tli1 : within coordinates of	SNP	T	T	6	C/T
PDpLep1	rs8270809	Chr1:135279072	r	Rnpep : Intron, Tli1 : within coordinates of	SNP	C	C	5	C/T
PDpLep1	rs8270837	Chr1:135282367	r	Rnpep : Intron, Tli1 : within coordinates of	SNP	G	G	4	A/G
PDpLep1	rs8270833	Chr1:135282485	r	Rnpep : Intron, Tli1 : within coordinates of	SNP	G	G	4	A/G
PDpLep1	rs8270838	Chr1:135282906	f	Rnpep : Intron, Tli1 : within coordinates of	SNP	G	G	5	A/G
PDpLep1	rs8270848	Chr1:135282993	f	Rnpep : Intron, Tli1 : within coordinates of	SNP	C	C	5	A/C
PDpLep1	rs8270850	Chr1:135283027	f	Rnpep : Intron, Tli1 : within coordinates of	SNP	C	C	5	A/C
PDpLep1	rs8270851	Chr1:135283198	f	Rnpep : Intron, Tli1 : within coordinates of	SNP	T	T	5	A/T
PDpLep1	rs4222659	Chr1:135382357	f	Ipo9 : mRNA-UTR, Tli1 : within coordinates of	SNP	G	G	2	A/G
PDpLep1	rs4222661	Chr1:135382432	f	Ipo9 : mRNA-UTR, Tli1 : within coordinates of	SNP	A	A	2	A/G
PDpLep1	rs4222662	Chr1:135382501	f	Ipo9 : mRNA-UTR, Tli1 : within coordinates of	SNP	C	C	4	C/T
PDpLep1	rs4222665	Chr1:135382574	f	Ipo9 : mRNA-UTR, Tli1 : within coordinates of	SNP	C	C	4	C/T
PDpLep1	rs4222666	Chr1:135382602	f	Ipo9 : mRNA-UTR, Tli1 : within coordinates of	SNP	C	C	6	C/T
PDpLep1	rs8260530	Chr1:135805640	f	Tli1 : within coordinates of, Tnni1 : Intron	SNP	G	G	4	G/T
PDpLep1	rs8260535	Chr1:135805676	f	Tli1 : within coordinates of, Tnni1 : Intron	SNP	G	A	4	A/G
PDpLep1	rs8260536	Chr1:135805773	f	Tli1 : within coordinates of, Tnni1 : Intron	SNP	C	A	4	A/C
PDpLep1	rs16798116	Chr1:135805922	f	Tli1 : within coordinates of, Tnni1 : Intron	SNP	C	C	4	C/T
PDpLep1	rs8260555	Chr1:135808550	f	Tli1 : within coordinates of, Tnni1 : Intron	SNP	T	A	3	A/T
PDpLep1	rs8239501	Chr1:135808849	f	Tli1 : within coordinates of, Tnni1 : Intron	SNP	C	C	4	C/T
PDpLep1	rs8239503	Chr1:135809102	f	Tli1 : within coordinates of, Tnni1 : Intron	SNP	G	G	2	A/G
PDpLep1	rs8239508	Chr1:135809504	f	Tli1 : within coordinates of, Tnni1 : Intron	SNP	C	C	4	C/T
PDpLep1	rs8236489	Chr1:135809890	r	Tli1 : within coordinates of, Tnni1 : Intron	SNP	T	T	5	C/T
PDpLep1	rs8260584	Chr1:135810080	f	Tli1 : within coordinates of, Tnni1 : Intron	SNP	T	T	4	C/T
PDpLep1	rs8239512	Chr1:135810402	r	Tli1 : within coordinates of, Tnni1 : Intron	SNP	G	G	4	C/G
PDpLep1	rs8236491	Chr1:135810565	r	Tli1 : within coordinates of, Tnni1 : Intron	SNP	A	A	5	A/G
PDpLep1	rs8260589	Chr1:135810760	r	Tli1 : within coordinates of, Tnni1 : mRNA-UTR	SNP	T	T	5	C/T
PDpLep1	rs8260588	Chr1:135810791	r	Tli1 : within coordinates of, Tnni1 : mRNA-UTR	SNP	C	C	2	C/T
PDpLep1	rs16804561	Chr1:136842037	f	Tli1 : within coordinates of	SNP	G	G	3	A/G
PDpLep1	rs16804564	Chr1:136842534	f	Tli1 : within coordinates of	SNP	G	G	2	A/G
PDpLep1	rs16804568	Chr1:136842868	f	Nr5a2 : within coordinates of, Tli1 : within coordinates of	SNP	C	C	2	A/C
PDpLep1	rs16804569	Chr1:136842904	f	Nr5a2 : within coordinates of, Tli1 : within coordinates of	SNP	G	G	2	A/G
PDpLep1	rs16804581	Chr1:136843516	f	Nr5a2 : Locus-Region, Tli1 : within coordinates of	SNP	G	G	2	C/G
PDpLep1	rs16804588	Chr1:136843721	f	Nr5a2 : mRNA-UTR, Tli1 : within coordinates of	SNP	T	T	2	C/T
PDpLep1	rs16804589	Chr1:136843930	f	Nr5a2 : mRNA-UTR, Tli1 : within coordinates of	SNP	T	T	2	C/T
PDpLep1	rs16804595	Chr1:136844522	r	Nr5a2 : mRNA-UTR, Tli1 : within coordinates of	SNP	A	A	2	A/G
PDpLep1	rs16804593	Chr1:136844673	r	Nr5a2 : mRNA-UTR, Tli1 : within coordinates of	SNP	C	T	3	C/T
PDpLep1	rs16804604	Chr1:136845532	r	Nr5a2 : Coding-Synonymous, Tli1 : within coordinates of	SNP	T	T	2	C/T
PDpLep1	rs16804602	Chr1:136845580	r	Nr5a2 : Coding-Synonymous, Tli1 : within coordinates of	SNP	A	A	2	A/G
PDpLep1	rs16782874	Chr1:136845873	r	Nr5a2 : Intron, Tli1 : within coordinates of	SNP	A	A	3	A/G
PDpLep1	rs16804536	Chr1:136881864	r	Nr5a2 : Intron, Tli1 : within coordinates of	SNP	G	G	2	C/G
PDpLep1	rs16804521	Chr1:136882201	r	Nr5a2 : Intron, Tli1 : within coordinates of	SNP	G	G	2	A/G
PDpLep1	rs16804520	Chr1:136882241	r	Nr5a2 : Intron, Tli1 : within coordinates of	SNP	A	A	2	A/G
PDpLep1	rs16804538	Chr1:136882428	f	Nr5a2 : Intron, Tli1 : within coordinates of	SNP	G	G	2	C/G
PDpLep1	rs16804545	Chr1:136882684	f	Nr5a2 : Intron, Tli1 : within coordinates of	SNP	A	A	2	A/G
PDpLep1	rs16804546	Chr1:136882732	f	Nr5a2 : Intron, Tli1 : within coordinates of	SNP	C	C	2	C/T
PDpLep1	rs16804550	Chr1:136882756	f	Nr5a2 : Intron, Tli1 : within coordinates of	SNP	C	C	2	C/T
PDpLep1	rs16804551	Chr1:136882758	f	Nr5a2 : Intron, Tli1 : within coordinates of	SNP	G	A	5	A/G
PDpLep1	rs16804552	Chr1:136882776	f	Nr5a2 : within coordinates of, Tli1 : within coordinates of	Mixed	T	T	2	-/A/G/T
PDpLep1	rs16804557	Chr1:136882807	f	Nr5a2 : Intron, Tli1 : within coordinates of	SNP	A	A	2	A/G
PDpLep1	rs16804495	Chr1:136890512	r	Nr5a2 : Intron, Tli1 : within coordinates of	SNP	A	A	2	A/G
PDpLep1	rs16804490	Chr1:136890540	r	Nr5a2 : Intron, Tli1 : within coordinates of	SNP	C	C	2	C/T
PDpLep1	rs16804487	Chr1:136890672	r	Nr5a2 : Intron, Tli1 : within coordinates of	SNP	T	T	2	C/T
PDpLep1	rs16782876	Chr1:136890749	r	Nr5a2 : Coding-Synonymous, Tli1 : within coordinates of	SNP	C	C	3	C/T
PDpLep1	rs16804501	Chr1:136890849	f	Nr5a2 : Intron, Tli1 : within coordinates of	SNP	A	T	3	A/T
PDpLep1	rs16804508	Chr1:136891018	f	Nr5a2 : Intron, Tli1 : within coordinates of	SNP	G	G	2	A/G
PDpLep1	rs16804511	Chr1:136891037	f	Nr5a2 : Intron, Tli1 : within coordinates of	SNP	G	C	3	C/G
PDpLep1	rs16804513	Chr1:136891086	f	Nr5a2 : Intron, Tli1 : within coordinates of	SNP	T	T	2	C/T
PDpLep1	rs16804518	Chr1:136891239	f	Nr5a2 : Intron, Tli1 : within coordinates of	SNP	A	A	2	A/C
PDpLep1	rs4222670	Chr1:136921725	r	Nr5a2 : Intron, Tli1 : within coordinates of	SNP	T	T	2	A/T
PDpLep1	rs4222669	Chr1:136921791	r	Nr5a2 : Intron, Tli1 : within coordinates of	SNP	C	C	2	A/C
PDpLep1	rs4222668	Chr1:136921821	r	Nr5a2 : Intron, Tli1 : within coordinates of	SNP	G	A	3	A/G
PDpLep1	rs4222667	Chr1:136921938	r	Nr5a2 : Intron, Tli1 : within coordinates of	SNP	G	G	2	A/G
PDpLep1	rs16804444	Chr1:136943591	f	Nr5a2 : Intron, Tli1 : within coordinates of	SNP	T	T	2	C/T
PDpLep1	rs16804445	Chr1:136943592	f	Nr5a2 : Intron, Tli1 : within coordinates of	SNP	G	G	2	A/G
PDpLep1	rs16804447	Chr1:136943771	f	Nr5a2 : Intron, Tli1 : within coordinates of	SNP	A	A	2	A/T
PDpLep1	rs16804430	Chr1:136944890	f	Nr5a2 : Intron, Tli1 : within coordinates of	SNP	A	A	2	A/G
PDpLep1	rs16804431	Chr1:136945475	r	Nr5a2 : Intron, Tli1 : within coordinates of	SNP	G	A	4	A/G
PDpLep1	rs16785579	Chr1:136948427	f	Nr5a2 : Intron, Tli1 : within coordinates of	SNP	A	A	2	A/G
PDpLep1	rs16785583	Chr1:136948644	f	Nr5a2 : Intron, Tli1 : within coordinates of	SNP	C	A	4	A/C
PDpLep1	rs4222671	Chr1:139451177	r	Tli1 : within coordinates of, Zbtb41 : mRNA-UTR	SNP	A	A	2	A/G
PDpLep1	rs4222673	Chr1:143770506	f	Tli1 : within coordinates of, Trove2 : Coding-NonSynonymous	SNP	A	A	5	A/G
PDpLep1	rs4222682	Chr1:149872260	r	Pla2g4a : Intron	SNP	T	C	4	C/T
PDpLep1	rs4222680	Chr1:149872351	r	Pla2g4a : Intron	SNP	T	T	3	C/T
PDpLep1	rs4222678	Chr1:149872527	r	Pla2g4a : Intron	SNP	G	G	5	A/G
PDpLep1	rs8238844	Chr1:150104242	f	Ptgs2 : Intron	SNP	A	A	5	A/G
PDpLep1	rs8238847	Chr1:150104831	r	Ptgs2 : Intron	SNP	A	A	5	A/C
PDpLep1	rs8238846	Chr1:150104895	r	Ptgs2 : Intron	SNP	A	A	4	A/G
PDpLep1	rs8238853	Chr1:150105248	r	Ptgs2 : Intron	SNP	G	G	2	A/G
PDpLep1	rs8238859	Chr1:150105395	f	Ptgs2 : Coding-Synonymous	SNP	A	A	3	A/G
PDpLep1	rs8238860	Chr1:150105485	f	Ptgs2 : Coding-Synonymous	SNP	G	G	3	A/G
PDpLep1	rs4222701	Chr1:153123475	f	Lamc2 : mRNA-UTR	SNP	G	G	4	A/G
PDpLep1	rs4222719	Chr1:156327389	r	Axdnd1 : within coordinates of, Nphs2 : mRNA-UTR	SNP	G	A	5	A/G
PDpLep1	rs4222713	Chr1:156327619	r	Axdnd1 : within coordinates of, Nphs2 : mRNA-UTR	SNP	A	G	4	A/G
PDpLep1	rs4222730	Chr1:156425128	r	Soat1 : within coordinates of	SNP	G	G	3	A/G
PDpLep1	rs8239238	Chr1:156429964	r	Soat1 : mRNA-UTR	SNP	C	C	2	A/C
PDpLep1	rs3668475	Chr1:156430274	f	Soat1 : mRNA-UTR	SNP	C	C	4	C/G
PDpLep1	rs8239071	Chr1:156430740	r	Soat1 : mRNA-UTR	SNP	T	T	2	C/T
PDpLep1	rs8260472	Chr1:156431922	f	Soat1 : Intron	SNP	G	G	2	C/G
PDpLep1	rs8239236	Chr1:156432796	f	Soat1 : Intron	SNP	G	G	3	A/G
PDpLep1	rs6379835	Chr1:156440651	f	Soat1 : Intron	SNP	A	A	5	A/T
PDpLep1	rs4222732	Chr1:156808590	r	Ralgps2 : mRNA-UTR, Ralgps2 : Noncoding-Transcript-Variant	SNP	G	G	4	A/G
PDpLep1	rs4222731	Chr1:156808711	r	Ralgps2 : Noncoding-Transcript-Variant, Ralgps2 : mRNA-UTR	SNP	A	A	5	A/C
PDpLep1	rs4222738	Chr1:160256490	r	Lootl : within coordinates of, Rabgap1l : Locus-Region, Rabgap1l : Intron	SNP	C	C	3	C/T
PDpLep2	rs16811284	Chr6:137476480	r	Sndy1 : within coordinates of	SNP	G	G	3	A/G
PDpLep2	rs16811283	Chr6:137476506	r	Sndy1 : within coordinates of	SNP	A	A	2	A/C
PDpLep2	rs16811282	Chr6:137476615	r	Sndy1 : within coordinates of	SNP	G	T	2	G/T
PDpLep2	rs16811497	Chr6:137478554	r	Eps8 : mRNA-UTR, Sndy1 : within coordinates of	SNP	T	T	4	C/T
PDpLep2	rs16811494	Chr6:137478582	r	Eps8 : mRNA-UTR, Sndy1 : within coordinates of	SNP	G	G	3	A/G
PDpLep2	rs16811490	Chr6:137478893	r	Eps8 : mRNA-UTR, Sndy1 : within coordinates of	SNP	G	G	4	A/G
PDpLep2	rs16811489	Chr6:137478924	r	Eps8 : mRNA-UTR, Sndy1 : within coordinates of	SNP	G	G	2	A/G/T
PDpLep2	rs16811486	Chr6:137478984	r	Eps8 : mRNA-UTR, Sndy1 : within coordinates of	SNP	G	G	4	A/G
PDpLep2	rs13479068	Chr6:137479037	f	Eps8 : Coding-Synonymous, Sndy1 : within coordinates of	SNP	A	G	5	A/G
PDpLep2	rs16811505	Chr6:137479873	r	Eps8 : Intron, Sndy1 : within coordinates of	SNP	C	G	3	C/G
PDpLep2	rs16811502	Chr6:137479949	r	Eps8 : Intron, Sndy1 : within coordinates of	SNP	A	G	3	A/G
PDpLep2	rs16811501	Chr6:137479983	r	Eps8 : Intron, Sndy1 : within coordinates of	SNP	T	C	3	C/T
PDpLep2	rs16811499	Chr6:137480044	r	Eps8 : Intron, Sndy1 : within coordinates of	SNP	A	G	3	A/G
PDpLep2	rs16811399	Chr6:137483307	r	Eps8 : Intron, Sndy1 : within coordinates of	SNP	G	G	3	C/G/T
PDpLep2	rs16811397	Chr6:137483363	r	Eps8 : Intron, Sndy1 : within coordinates of	SNP	T	T	2	C/T
PDpLep2	rs16811396	Chr6:137483408	r	Eps8 : Intron, Sndy1 : within coordinates of	SNP	C	C	3	A/C
PDpLep2	rs16811392	Chr6:137483459	r	Eps8 : Intron, Sndy1 : within coordinates of	SNP	C	C	3	C/G
PDpLep2	rs16811388	Chr6:137483504	r	Eps8 : Intron, Sndy1 : within coordinates of	SNP	C	C	3	C/G
PDpLep2	rs13465708	Chr6:137483652	r	Eps8 : Coding-Synonymous, Sndy1 : within coordinates of	SNP	G	G	3	A/G
PDpLep2	rs16811422	Chr6:137483900	r	Eps8 : Intron, Sndy1 : within coordinates of	SNP	T	T	3	C/T
PDpLep2	rs16811411	Chr6:137484242	r	Eps8 : Intron, Sndy1 : within coordinates of	SNP	G	G	3	G/T
PDpLep2	rs16811432	Chr6:137484729	r	Eps8 : Intron, Sndy1 : within coordinates of	SNP	C	T	3	C/T
PDpLep2	rs16811322	Chr6:137485110	f	Eps8 : Intron, Sndy1 : within coordinates of	SNP	T	T	3	A/T
PDpLep2	rs16811331	Chr6:137485345	f	Eps8 : Intron, Sndy1 : within coordinates of	SNP	C	C	3	C/T
PDpLep2	rs16811343	Chr6:137486089	f	Eps8 : Intron, Sndy1 : within coordinates of	SNP	G	G	2	A/G
PDpLep2	rs16811264	Chr6:137487040	r	Eps8 : Intron, Sndy1 : within coordinates of	SNP	C	C	3	C/T
PDpLep2	rs16811345	Chr6:137487521	r	Eps8 : Intron, Sndy1 : within coordinates of	SNP	A	A	2	A/G
PDpLep2	rs16811363	Chr6:137488306	r	Eps8 : Intron, Sndy1 : within coordinates of	SNP	G	G	3	A/G
PDpLep2	rs16811360	Chr6:137488385	r	Eps8 : Intron, Sndy1 : within coordinates of	SNP	G	G	3	G/T
PDpLep2	rs16811269	Chr6:137490422	r	Eps8 : Coding-Synonymous, Sndy1 : within coordinates of	SNP	C	C	2	C/T
PDpLep2	rs16811281	Chr6:137490764	r	Eps8 : Intron, Sndy1 : within coordinates of	SNP	A	A	3	A/G
PDpLep2	rs16811278	Chr6:137490858	r	Eps8 : Intron, Sndy1 : within coordinates of	SNP	T	T	3	C/T
PDpLep2	rs16811307	Chr6:137499252	r	Eps8 : Intron, Sndy1 : within coordinates of	SNP	C	C	3	C/T
PDpLep2	rs16811300	Chr6:137499410	r	Eps8 : Intron, Sndy1 : within coordinates of	SNP	G	G	3	A/G
PDpLep2	rs16811299	Chr6:137499445	r	Eps8 : Intron, Sndy1 : within coordinates of	SNP	G	G	3	A/G
PDpLep2	rs16811297	Chr6:137499550	r	Eps8 : Intron, Sndy1 : within coordinates of	SNP	A	G	3	A/G
PDpLep2	rs16811308	Chr6:137499752	f	Eps8 : Intron, Sndy1 : within coordinates of	SNP	T	C	3	C/T
PDpLep2	rs16811187	Chr6:137500043	f	Eps8 : Intron, Sndy1 : within coordinates of	SNP	G	A	3	A/G
PDpLep2	rs16811191	Chr6:137500176	f	Eps8 : Intron, Sndy1 : within coordinates of	SNP	C	C	3	C/T
PDpLep2	rs16811075	Chr6:137500287	f	Eps8 : Intron, Sndy1 : within coordinates of	SNP	A	G	3	A/G
PDpLep2	rs16811077	Chr6:137500338	f	Eps8 : Intron, Sndy1 : within coordinates of	SNP	C	C	3	C/T
PDpLep2	rs16811080	Chr6:137500483	f	Eps8 : Intron, Sndy1 : within coordinates of	SNP	G	G	2	C/G
PDpLep2	rs16811081	Chr6:137500529	f	Eps8 : Intron, Sndy1 : within coordinates of	SNP	C	A	2	A/C
PDpLep2	rs16811197	Chr6:137501629	r	Eps8 : Intron, Sndy1 : within coordinates of	SNP	A	G	4	A/G
PDpLep2	rs16811011	Chr6:137502771	f	Eps8 : Intron, Sndy1 : within coordinates of	SNP	C	T	3	C/T
PDpLep2	rs16811012	Chr6:137502824	f	Eps8 : Intron, Sndy1 : within coordinates of	SNP	C	T	3	C/T
PDpLep2	rs16811016	Chr6:137503046	f	Eps8 : Intron, Sndy1 : within coordinates of	SNP	G	A	3	A/G
PDpLep2	rs16811205	Chr6:137503260	r	Eps8 : Intron, Sndy1 : within coordinates of	SNP	G	G	3	A/G
PDpLep2	rs16811203	Chr6:137503606	r	Eps8 : Intron, Sndy1 : within coordinates of	SNP	C	T	3	C/T
PDpLep2	rs16811216	Chr6:137503758	r	Eps8 : Intron, Sndy1 : within coordinates of	SNP	A	A	3	A/G
PDpLep2	rs6158747	Chr6:137505195	f	Eps8 : Intron, Sndy1 : within coordinates of	SNP	T	T	4	C/G/T
PDpLep2	rs16811018	Chr6:137505550	f	Eps8 : Intron, Sndy1 : within coordinates of	SNP	C	T	2	C/G/T
PDpLep2	rs16811026	Chr6:137505699	f	Eps8 : Intron, Sndy1 : within coordinates of	SNP	A	A	2	A/C
PDpLep2	rs16811033	Chr6:137505836	f	Eps8 : Intron, Sndy1 : within coordinates of	SNP	T	T	3	C/T
PDpLep2	rs16811091	Chr6:137506117	f	Eps8 : Intron, Sndy1 : within coordinates of	SNP	C	C	3	C/T
PDpLep2	rs16811102	Chr6:137506498	f	Eps8 : Intron, Sndy1 : within coordinates of	SNP	G	G	3	A/G
PDpLep2	rs16810986	Chr6:137507250	r	Eps8 : Intron, Sndy1 : within coordinates of	SNP	C	C	3	C/T
PDpLep2	rs16811112	Chr6:137507662	r	Eps8 : Intron, Sndy1 : within coordinates of	SNP	G	G	3	G/T
PDpLep2	rs16811125	Chr6:137508730	r	Eps8 : Intron, Sndy1 : within coordinates of	SNP	T	T	3	G/T
PDpLep2	rs16811124	Chr6:137508769	r	Eps8 : Intron, Sndy1 : within coordinates of	SNP	C	C	3	C/G
PDpLep2	rs16811135	Chr6:137509327	r	Eps8 : Intron, Sndy1 : within coordinates of	SNP	C	C	3	C/T
PDpLep2	rs16811045	Chr6:137509500	r	Eps8 : Intron, Sndy1 : within coordinates of	SNP	C	T	3	C/T
PDpLep2	rs16811043	Chr6:137509783	r	Eps8 : Intron, Sndy1 : within coordinates of	SNP	C	C	4	C/T
PDpLep2	rs16811057	Chr6:137521416	f	Eps8 : Intron, Sndy1 : within coordinates of	SNP	A	A	2	A/C
PDpLep2	rs16811071	Chr6:137522193	r	Eps8 : Coding-Synonymous, Sndy1 : within coordinates of	SNP	C	C	2	A/C
PDpLep2	rs16811070	Chr6:137522469	r	Eps8 : Intron, Sndy1 : within coordinates of	Mixed	T	T	2	-/C/T
PDpLep2	rs16783172	Chr6:137522527	r	Eps8 : Intron, Sndy1 : within coordinates of	SNP	T	T	5	C/T
PDpLep2	rs16815638	Chr6:137523641	r	Eps8 : Intron, Sndy1 : within coordinates of	SNP	C	C	2	C/T
PDpLep2	rs16815628	Chr6:137523919	r	Eps8 : Intron, Sndy1 : within coordinates of	SNP	G	G	2	A/G
PDpLep2	rs16815627	Chr6:137523929	r	Eps8 : Intron, Sndy1 : within coordinates of	SNP	A	A	4	A/C/T
PDpLep2	rs16815626	Chr6:137523960	r	Eps8 : Intron, Sndy1 : within coordinates of	SNP	A	A	4	A/C
PDpLep2	rs16815625	Chr6:137523989	r	Eps8 : Intron, Sndy1 : within coordinates of	SNP	G	G	4	A/G
PDpLep2	rs16810983	Chr6:137524816	f	Eps8 : Intron, Sndy1 : within coordinates of	SNP	T	T	4	C/T
PDpLep2	rs16810850	Chr6:137524960	f	Eps8 : Intron, Sndy1 : within coordinates of	SNP	G	G	4	A/G
PDpLep2	rs16810851	Chr6:137525029	f	Eps8 : Intron, Sndy1 : within coordinates of	SNP	G	G	2	A/G
PDpLep2	rs16810852	Chr6:137525161	f	Eps8 : Intron, Sndy1 : within coordinates of	SNP	C	C	4	C/T
PDpLep2	rs16815643	Chr6:137525670	r	Eps8 : Intron, Sndy1 : within coordinates of	SNP	G	G	4	A/G
PDpLep2	rs16815642	Chr6:137525776	r	Eps8 : Intron, Sndy1 : within coordinates of	SNP	T	T	4	C/T
PDpLep2	rs16810876	Chr6:137528315	f	Eps8 : Intron, Sndy1 : within coordinates of	SNP	T	T	3	C/T
PDpLep2	rs16810877	Chr6:137528347	f	Eps8 : Intron, Sndy1 : within coordinates of	SNP	T	T	3	C/T
PDpLep2	rs16810879	Chr6:137528411	f	Eps8 : Intron, Sndy1 : within coordinates of	SNP	T	T	2	C/T
PDpLep2	rs16810880	Chr6:137528462	f	Eps8 : Intron, Sndy1 : within coordinates of	SNP	T	T	3	C/T
PDpLep2	rs16810881	Chr6:137528496	f	Eps8 : Intron, Sndy1 : within coordinates of	SNP	C	C	3	C/T
PDpLep2	rs16817190	Chr6:137530638	r	Eps8 : Intron, Sndy1 : within coordinates of	SNP	T	T	4	C/T
PDpLep2	rs16817189	Chr6:137530715	r	Eps8 : Intron, Sndy1 : within coordinates of	SNP	G	G	2	A/G
PDpLep2	rs16817188	Chr6:137530726	r	Eps8 : Intron, Sndy1 : within coordinates of	SNP	A	G	2	A/G
PDpLep2	rs16810784	Chr6:137531065	f	Eps8 : Intron, Sndy1 : within coordinates of	SNP	G	G	4	A/G
PDpLep2	rs16810786	Chr6:137531158	f	Eps8 : Intron, Sndy1 : within coordinates of	SNP	A	G	2	A/G
PDpLep2	rs16810787	Chr6:137531187	f	Eps8 : Intron, Sndy1 : within coordinates of	SNP	A	A	2	A/T
PDpLep2	rs16810788	Chr6:137531254	f	Eps8 : Intron, Sndy1 : within coordinates of	SNP	A	T	2	A/T
PDpLep2	rs16810789	Chr6:137531257	f	Eps8 : Intron, Sndy1 : within coordinates of	SNP	G	A	3	A/G
PDpLep2	rs16810790	Chr6:137531320	f	Eps8 : Intron, Sndy1 : within coordinates of	SNP	T	T	2	C/T
PDpLep2	rs16810794	Chr6:137531455	f	Eps8 : Intron, Sndy1 : within coordinates of	SNP	T	T	2	G/T
PDpLep2	rs16810795	Chr6:137531527	f	Eps8 : Intron, Sndy1 : within coordinates of	SNP	T	T	2	A/T
PDpLep2	rs16810802	Chr6:137533514	r	Eps8 : Intron, Sndy1 : within coordinates of	SNP	G	G	4	A/G
PDpLep2	rs16810801	Chr6:137533549	r	Eps8 : Intron, Sndy1 : within coordinates of	SNP	A	A	2	A/T
PDpLep2	rs16810799	Chr6:137533687	r	Eps8 : Intron, Sndy1 : within coordinates of	SNP	C	C	4	C/T
PDpLep2	rs16810798	Chr6:137533749	r	Eps8 : Intron, Sndy1 : within coordinates of	SNP	G	A	3	A/G
PDpLep2	rs16810821	Chr6:137533920	r	Eps8 : Intron, Sndy1 : within coordinates of	SNP	C	C	3	C/T
PDpLep2	rs16810830	Chr6:137535783	r	Eps8 : Intron, Sndy1 : within coordinates of	SNP	C	C	2	C/T
PDpLep2	rs16810829	Chr6:137535804	r	Eps8 : Intron, Sndy1 : within coordinates of	SNP	T	T	2	C/T
PDpLep2	rs16810832	Chr6:137537507	f	Eps8 : Intron, Sndy1 : within coordinates of	SNP	A	C	3	A/C
PDpLep2	rs16810834	Chr6:137538324	r	Eps8 : Intron, Sndy1 : within coordinates of	SNP	G	G	4	A/G
PDpLep2	rs16815532	Chr6:137539499	f	Eps8 : Intron, Sndy1 : within coordinates of	SNP	T	C	4	C/T
PDpLep2	rs16815538	Chr6:137539561	f	Eps8 : Intron, Sndy1 : within coordinates of	SNP	T	G	3	G/T
PDpLep2	rs16814385	Chr6:137539661	f	Eps8 : Intron, Sndy1 : within coordinates of	SNP	G	G	3	C/G
PDpLep2	rs16814394	Chr6:137539830	f	Eps8 : Intron, Sndy1 : within coordinates of	SNP	A	A	3	A/T
PDpLep2	rs16814399	Chr6:137539896	f	Eps8 : Intron, Sndy1 : within coordinates of	SNP	T	T	3	C/T
PDpLep2	rs16814400	Chr6:137540000	f	Eps8 : Intron, Sndy1 : within coordinates of	SNP	A	T	3	A/T
PDpLep2	rs16814407	Chr6:137540397	r	Eps8 : Intron, Sndy1 : within coordinates of	SNP	A	G	3	A/G
PDpLep2	rs16814403	Chr6:137540601	r	Eps8 : Intron, Sndy1 : within coordinates of	SNP	T	C	3	C/T
PDpLep2	rs16810837	Chr6:137541080	r	Eps8 : Intron, Sndy1 : within coordinates of	SNP	C	C	3	C/T
PDpLep2	rs16810836	Chr6:137541234	r	Eps8 : Intron, Sndy1 : within coordinates of	SNP	A	G	4	A/G
PDpLep2	rs16800056	Chr6:137541409	r	Eps8 : within coordinates of, Sndy1 : within coordinates of	SNP	G	G	2	C/G
PDpLep2	rs16810847	Chr6:137541917	r	Eps8 : Intron, Sndy1 : within coordinates of	SNP	T	T	3	C/T
PDpLep2	rs16800073	Chr6:137542196	f	Eps8 : Intron, Sndy1 : within coordinates of	SNP	C	C	2	C/T
PDpLep2	rs16800077	Chr6:137542409	f	Eps8 : Intron, Sndy1 : within coordinates of	SNP	G	G	3	A/G
PDpLep2	rs16814413	Chr6:137543113	f	Eps8 : Intron, Sndy1 : within coordinates of	SNP	A	G	3	A/G
PDpLep2	rs16814421	Chr6:137543371	f	Eps8 : Intron, Sndy1 : within coordinates of	SNP	A	G	3	A/G
PDpLep2	rs16815540	Chr6:137545782	r	Eps8 : Intron, Sndy1 : within coordinates of	SNP	A	A	4	A/G
PDpLep2	rs16799178	Chr6:137545999	r	Eps8 : Intron, Sndy1 : within coordinates of	SNP	C	A	2	A/C
PDpLep2	rs16799177	Chr6:137546021	r	Eps8 : Intron, Sndy1 : within coordinates of	SNP	C	C	3	C/T
PDpLep2	rs16799176	Chr6:137546047	r	Eps8 : Intron, Sndy1 : within coordinates of	SNP	G	G	3	C/G
PDpLep2	rs16799175	Chr6:137546375	r	Eps8 : Intron, Sndy1 : within coordinates of	SNP	A	A	3	A/G
PDpLep2	rs16799174	Chr6:137546410	r	Eps8 : Intron, Sndy1 : within coordinates of	SNP	T	A	3	A/T
PDpLep2	rs16799196	Chr6:137547152	r	Eps8 : Intron, Sndy1 : within coordinates of	SNP	G	A	2	A/G
PDpLep2	rs16799180	Chr6:137547578	r	Eps8 : Intron, Sndy1 : within coordinates of	SNP	G	G	3	A/G
PDpLep2	rs16814313	Chr6:137548483	f	Eps8 : Intron, Sndy1 : within coordinates of	SNP	T	T	2	C/T
PDpLep2	rs16814319	Chr6:137548696	f	Eps8 : Intron, Sndy1 : within coordinates of	SNP	T	T	3	A/T
PDpLep2	rs16814321	Chr6:137548733	f	Eps8 : Intron, Sndy1 : within coordinates of	SNP	G	G	3	A/G
PDpLep2	rs16814331	Chr6:137550038	r	Eps8 : Intron, Sndy1 : within coordinates of	SNP	A	A	4	A/G
PDpLep2	rs16814330	Chr6:137550144	r	Eps8 : Intron, Sndy1 : within coordinates of	SNP	A	A	4	A/G
PDpLep2	rs16814338	Chr6:137550756	f	Eps8 : Intron, Sndy1 : within coordinates of	SNP	C	C	3	C/T
PDpLep2	rs16814341	Chr6:137550811	f	Eps8 : Intron, Sndy1 : within coordinates of	SNP	C	C	3	C/T
PDpLep2	rs16799201	Chr6:137552564	f	Eps8 : Intron, Sndy1 : within coordinates of	SNP	T	T	3	C/T
PDpLep2	rs16799203	Chr6:137553427	f	Eps8 : Intron, Sndy1 : within coordinates of	SNP	G	T	4	G/T
PDpLep2	rs16799204	Chr6:137553452	f	Eps8 : Intron, Sndy1 : within coordinates of	SNP	G	G	3	A/G
PDpLep2	rs16799205	Chr6:137553544	f	Eps8 : Intron, Sndy1 : within coordinates of	SNP	C	C	3	A/C
PDpLep2	rs16799206	Chr6:137553690	f	Eps8 : Intron, Sndy1 : within coordinates of	SNP	A	G	4	A/G
PDpLep2	rs16815555	Chr6:137554291	r	Eps8 : Intron, Sndy1 : within coordinates of	SNP	C	C	4	C/T
PDpLep2	rs16815553	Chr6:137554338	r	Eps8 : Intron, Sndy1 : within coordinates of	SNP	C	C	4	C/T
PDpLep2	rs16799214	Chr6:137554814	f	Eps8 : Intron, Sndy1 : within coordinates of	SNP	A	G	2	A/G
PDpLep2	rs16815568	Chr6:137555146	r	Eps8 : Intron, Sndy1 : within coordinates of	SNP	A	T	3	A/T
PDpLep2	rs16815566	Chr6:137555371	r	Eps8 : Intron, Sndy1 : within coordinates of	SNP	C	T	3	C/T
PDpLep2	rs16815563	Chr6:137555437	r	Eps8 : Intron, Sndy1 : within coordinates of	SNP	C	A	2	A/C
PDpLep2	rs16815559	Chr6:137555571	r	Eps8 : Intron, Sndy1 : within coordinates of	SNP	A	A	4	A/G
PDpLep2	rs16799120	Chr6:137556803	r	Eps8 : Intron, Sndy1 : within coordinates of	SNP	C	A	4	A/C
PDpLep2	rs16799129	Chr6:137557720	r	Eps8 : Intron, Sndy1 : within coordinates of	SNP	C	T	3	C/T
PDpLep2	rs16814256	Chr6:137559318	r	Eps8 : Intron, Sndy1 : within coordinates of	SNP	G	G	4	A/G
PDpLep2	rs3724785	Chr6:137560625	f	Eps8 : Intron, Sndy1 : within coordinates of	SNP	G	G	5	A/G
PDpLep2	rs3724858	Chr6:137560665	f	Eps8 : Intron, Sndy1 : within coordinates of	SNP	T	T	5	C/T
PDpLep2	rs3725987	Chr6:137560842	f	Eps8 : Intron, Sndy1 : within coordinates of	SNP	G	G	5	A/G
PDpLep2	rs16799136	Chr6:137560963	f	Eps8 : Intron, Sndy1 : within coordinates of	SNP	T	T	4	C/T
PDpLep2	rs16799139	Chr6:137561061	f	Eps8 : Intron, Sndy1 : within coordinates of	SNP	G	A	4	A/G
PDpLep2	rs16799140	Chr6:137561229	f	Eps8 : Intron, Sndy1 : within coordinates of	SNP	G	G	4	C/G
PDpLep2	rs16799141	Chr6:137561300	f	Eps8 : Intron, Sndy1 : within coordinates of	SNP	A	A	4	A/G
PDpLep2	rs16799142	Chr6:137561358	f	Eps8 : Intron, Sndy1 : within coordinates of	SNP	T	C	4	C/T
PDpLep2	rs16799143	Chr6:137561636	f	Eps8 : Intron, Sndy1 : within coordinates of	SNP	A	G	4	A/G
PDpLep2	rs16799144	Chr6:137561809	f	Eps8 : Intron, Sndy1 : within coordinates of	SNP	C	C	4	C/T
PDpLep2	rs16799155	Chr6:137562836	r	Eps8 : Intron, Sndy1 : within coordinates of	SNP	T	T	2	C/T
PDpLep2	rs16799153	Chr6:137562888	r	Eps8 : Intron, Sndy1 : within coordinates of	SNP	A	G	2	A/G
PDpLep2	rs16799147	Chr6:137563144	r	Eps8 : Intron, Sndy1 : within coordinates of	SNP	T	G	2	G/T
PDpLep2	rs16799055	Chr6:137565058	r	Eps8 : Intron, Sndy1 : within coordinates of	SNP	A	G	3	A/G
PDpLep2	rs16799049	Chr6:137565289	r	Eps8 : Intron, Sndy1 : within coordinates of	SNP	C	C	3	A/C
PDpLep2	rs16799048	Chr6:137565331	r	Eps8 : Intron, Sndy1 : within coordinates of	SNP	A	G	3	A/G
PDpLep2	rs16799047	Chr6:137565436	r	Eps8 : Intron, Sndy1 : within coordinates of	SNP	T	G	3	G/T
PDpLep2	rs16814270	Chr6:137565521	r	Eps8 : Intron, Sndy1 : within coordinates of	SNP	C	A	3	A/C
PDpLep2	rs16814269	Chr6:137565535	r	Eps8 : Intron, Sndy1 : within coordinates of	SNP	C	C	3	C/T
PDpLep2	rs16814267	Chr6:137565574	r	Eps8 : Intron, Sndy1 : within coordinates of	SNP	G	A	3	A/G
PDpLep2	rs16814266	Chr6:137565631	r	Eps8 : Intron, Sndy1 : within coordinates of	SNP	C	C	3	C/T
PDpLep2	rs16799058	Chr6:137566122	f	Eps8 : Intron, Sndy1 : within coordinates of	SNP	G	A	3	A/G
PDpLep2	rs16799059	Chr6:137566199	f	Eps8 : Intron, Sndy1 : within coordinates of	SNP	C	C	3	C/T
PDpLep2	rs16799060	Chr6:137566234	f	Eps8 : Intron, Sndy1 : within coordinates of	SNP	T	C	3	C/T
PDpLep2	rs16799061	Chr6:137566259	f	Eps8 : Intron, Sndy1 : within coordinates of	SNP	C	C	3	C/T
PDpLep2	rs16799086	Chr6:137566621	f	Eps8 : Intron, Sndy1 : within coordinates of	SNP	T	G	3	G/T
PDpLep2	rs16799090	Chr6:137570918	r	Eps8 : Intron, Sndy1 : within coordinates of	SNP	T	T	4	C/T
PDpLep2	rs16799089	Chr6:137570969	r	Eps8 : Intron, Sndy1 : within coordinates of	SNP	A	A	4	A/C
PDpLep2	rs16799088	Chr6:137571132	r	Eps8 : Intron, Sndy1 : within coordinates of	SNP	A	A	4	A/T
PDpLep2	rs16798896	Chr6:137571452	r	Eps8 : Intron, Sndy1 : within coordinates of	SNP	T	T	3	C/T
PDpLep2	rs16798893	Chr6:137571675	r	Eps8 : Intron, Sndy1 : within coordinates of	SNP	A	A	3	A/C
PDpLep2	rs16798910	Chr6:137574200	r	Eps8 : Intron, Sndy1 : within coordinates of	SNP	A	G	3	A/G
PDpLep2	rs16798907	Chr6:137574612	r	Eps8 : Intron, Sndy1 : within coordinates of	SNP	G	A	3	A/G
PDpLep2	rs16798906	Chr6:137574635	r	Eps8 : Intron, Sndy1 : within coordinates of	SNP	G	A	3	A/G
PDpLep2	rs16815481	Chr6:137575303	r	Eps8 : Intron, Sndy1 : within coordinates of	SNP	C	T	3	C/T
PDpLep2	rs16815474	Chr6:137575499	r	Eps8 : Intron, Sndy1 : within coordinates of	SNP	C	C	3	C/T
PDpLep2	rs16815471	Chr6:137575603	r	Eps8 : Intron, Sndy1 : within coordinates of	SNP	A	G	3	A/G
PDpLep2	rs16815468	Chr6:137575729	r	Eps8 : Intron, Sndy1 : within coordinates of	SNP	C	C	3	C/T
PDpLep2	rs16815467	Chr6:137575771	r	Eps8 : Intron, Sndy1 : within coordinates of	SNP	C	C	3	C/G
PDpLep2	rs16798924	Chr6:137577044	f	Eps8 : Intron, Sndy1 : within coordinates of	SNP	A	A	3	A/C
PDpLep2	rs16798925	Chr6:137577116	f	Eps8 : Intron, Sndy1 : within coordinates of	SNP	T	T	3	C/T
PDpLep2	rs16796430	Chr6:137577384	f	Eps8 : Intron, Sndy1 : within coordinates of	SNP	G	A	2	A/G
PDpLep2	rs16796431	Chr6:137577431	f	Eps8 : Intron, Sndy1 : within coordinates of	SNP	T	T	3	C/T
PDpLep2	rs16796433	Chr6:137577755	r	Eps8 : Intron, Sndy1 : within coordinates of	SNP	T	T	2	G/T
PDpLep2	rs16814301	Chr6:137579485	r	Eps8 : Intron, Sndy1 : within coordinates of	SNP	A	A	2	A/C
PDpLep2	rs16814299	Chr6:137579561	r	Eps8 : Intron, Sndy1 : within coordinates of	SNP	G	G	2	A/G
PDpLep2	rs16816030	Chr6:137581430	r	Eps8 : Intron, Sndy1 : within coordinates of	SNP	C	T	3	C/T
PDpLep2	rs16816029	Chr6:137581457	r	Eps8 : Intron, Sndy1 : within coordinates of	SNP	C	T	2	C/T
PDpLep2	rs16816036	Chr6:137581641	r	Eps8 : Intron, Sndy1 : within coordinates of	SNP	C	C	2	C/T
PDpLep2	rs16816035	Chr6:137581879	r	Eps8 : Intron, Sndy1 : within coordinates of	SNP	G	G	4	A/G
PDpLep2	rs16815484	Chr6:137582565	r	Eps8 : Intron, Sndy1 : within coordinates of	SNP	C	G	2	C/G
PDpLep2	rs16815483	Chr6:137582608	r	Eps8 : Intron, Sndy1 : within coordinates of	SNP	C	T	3	C/T
PDpLep2	rs16815482	Chr6:137582691	r	Eps8 : Intron, Sndy1 : within coordinates of	SNP	C	C	3	C/T
PDpLep2	rs16816052	Chr6:137582813	r	Eps8 : Intron, Sndy1 : within coordinates of	SNP	G	G	3	A/G
PDpLep2	rs16816048	Chr6:137583017	r	Eps8 : Intron, Sndy1 : within coordinates of	SNP	T	C	3	C/T
PDpLep2	rs16816046	Chr6:137583080	r	Eps8 : Intron, Sndy1 : within coordinates of	SNP	G	A	2	A/G
PDpLep2	rs16816045	Chr6:137583140	r	Eps8 : Intron, Sndy1 : within coordinates of	SNP	G	A	2	A/G
PDpLep2	rs16816039	Chr6:137583216	r	Eps8 : Intron, Sndy1 : within coordinates of	SNP	C	A	2	A/C
PDpLep2	rs16816037	Chr6:137583297	r	Eps8 : Intron, Sndy1 : within coordinates of	SNP	C	C	3	C/T
PDpLep2	rs16817326	Chr6:137583324	r	Eps8 : Intron, Sndy1 : within coordinates of	SNP	G	A	2	A/G
PDpLep2	rs16817325	Chr6:137583346	r	Eps8 : Intron, Sndy1 : within coordinates of	SNP	C	A	3	A/C
PDpLep2	rs16816057	Chr6:137583747	r	Eps8 : Intron, Sndy1 : within coordinates of	SNP	G	A	2	A/G
PDpLep2	rs16816056	Chr6:137583806	r	Eps8 : Intron, Sndy1 : within coordinates of	SNP	T	G	3	G/T
PDpLep2	rs16816054	Chr6:137583848	r	Eps8 : Intron, Sndy1 : within coordinates of	SNP	T	C	3	C/T
PDpLep2	rs16816053	Chr6:137583875	r	Eps8 : Intron, Sndy1 : within coordinates of	SNP	C	T	3	C/T
PDpLep2	rs16817375	Chr6:137583946	r	Eps8 : Intron, Sndy1 : within coordinates of	SNP	C	C	3	C/G
PDpLep2	rs16817367	Chr6:137584247	r	Eps8 : Intron, Sndy1 : within coordinates of	SNP	T	C	3	C/T
PDpLep2	rs16817357	Chr6:137584366	r	Eps8 : Intron, Sndy1 : within coordinates of	SNP	C	T	2	C/T
PDpLep2	rs16817331	Chr6:137584385	r	Eps8 : Intron, Sndy1 : within coordinates of	SNP	G	G	3	A/G
PDpLep2	rs16814172	Chr6:137584710	r	Eps8 : Intron, Sndy1 : within coordinates of	SNP	C	T	3	C/T
PDpLep2	rs16814171	Chr6:137584748	r	Eps8 : Intron, Sndy1 : within coordinates of	SNP	C	C	3	C/T
PDpLep2	rs16815497	Chr6:137585846	r	Eps8 : Intron, Sndy1 : within coordinates of	SNP	A	G	3	A/G
PDpLep2	rs16817306	Chr6:137586822	r	Eps8 : Intron, Sndy1 : within coordinates of	SNP	T	C	3	C/T
PDpLep2	rs16817304	Chr6:137586881	r	Eps8 : Intron, Sndy1 : within coordinates of	SNP	A	G	3	A/G
PDpLep2	rs16817299	Chr6:137586921	r	Eps8 : Intron, Sndy1 : within coordinates of	SNP	G	G	3	A/G
PDpLep2	rs16817297	Chr6:137586997	r	Eps8 : Intron, Sndy1 : within coordinates of	SNP	T	C	3	C/T
PDpLep2	rs16817296	Chr6:137587080	r	Eps8 : Intron, Sndy1 : within coordinates of	SNP	A	C	3	A/C
PDpLep2	rs16817295	Chr6:137587103	r	Eps8 : Intron, Sndy1 : within coordinates of	SNP	T	A	2	A/T
PDpLep2	rs16817292	Chr6:137587127	r	Eps8 : Intron, Sndy1 : within coordinates of	SNP	C	C	2	C/T
PDpLep2	rs16815498	Chr6:137587371	f	Eps8 : Intron, Sndy1 : within coordinates of	SNP	G	G	2	A/G
PDpLep2	rs16815507	Chr6:137587495	f	Eps8 : Intron, Sndy1 : within coordinates of	SNP	C	T	2	C/T
PDpLep2	rs16815514	Chr6:137587719	f	Eps8 : within coordinates of, Sndy1 : within coordinates of	SNP	G	A	2	A/G
PDpLep2	rs16815380	Chr6:137587790	f	Eps8 : Intron, Sndy1 : within coordinates of	SNP	T	G	3	G/T
PDpLep2	rs16814176	Chr6:137588542	f	Eps8 : Intron, Sndy1 : within coordinates of	SNP	G	C	3	C/G
PDpLep2	rs16814182	Chr6:137588644	f	Eps8 : Intron, Sndy1 : within coordinates of	SNP	C	C	3	C/G
PDpLep2	rs16814187	Chr6:137588728	f	Eps8 : Intron, Sndy1 : within coordinates of	SNP	A	A	2	A/T
PDpLep2	rs16817135	Chr6:137589124	r	Eps8 : Intron, Sndy1 : within coordinates of	SNP	A	A	3	A/G
PDpLep2	rs16817134	Chr6:137589148	r	Eps8 : Intron, Sndy1 : within coordinates of	SNP	A	G	3	A/G
PDpLep2	rs16817132	Chr6:137589227	r	Eps8 : Intron, Sndy1 : within coordinates of	SNP	C	C	3	C/T
PDpLep2	rs16817319	Chr6:137589452	r	Eps8 : Intron, Sndy1 : within coordinates of	SNP	C	C	3	C/T
PDpLep2	rs16817317	Chr6:137589475	r	Eps8 : Intron, Sndy1 : within coordinates of	SNP	C	T	3	A/C/T
PDpLep2	rs16817311	Chr6:137589564	r	Eps8 : Intron, Sndy1 : within coordinates of	SNP	C	A	3	A/C
PDpLep2	rs16817310	Chr6:137589575	r	Eps8 : Intron, Sndy1 : within coordinates of	SNP	G	A	2	A/G
PDpLep2	rs16814202	Chr6:137590666	r	Eps8 : Intron, Sndy1 : within coordinates of	SNP	C	C	3	C/T
PDpLep2	rs16814199	Chr6:137590728	r	Eps8 : Intron, Sndy1 : within coordinates of	SNP	G	C	3	C/G
PDpLep2	rs16817168	Chr6:137591490	r	Eps8 : mRNA-UTR, Sndy1 : within coordinates of	SNP	C	C	3	C/T
PDpLep2	rs16817165	Chr6:137591628	r	Eps8 : Intron, Sndy1 : within coordinates of	SNP	G	G	3	C/G
PDpLep2	rs16815421	Chr6:137592389	r	Eps8 : Intron, Sndy1 : within coordinates of	SNP	T	T	3	C/T
PDpLep2	rs16817172	Chr6:137593033	r	Eps8 : Intron, Sndy1 : within coordinates of	SNP	G	G	3	A/G
PDpLep2	rs16817050	Chr6:137594475	f	Eps8 : Intron, Sndy1 : within coordinates of	SNP	G	G	4	A/G
PDpLep2	rs16817058	Chr6:137594809	f	Eps8 : Intron, Sndy1 : within coordinates of	SNP	C	A	3	A/C
PDpLep2	rs16815311	Chr6:137595525	r	Eps8 : Intron, Sndy1 : within coordinates of	SNP	C	C	3	C/T
PDpLep2	rs16815438	Chr6:137595621	r	Eps8 : Intron, Sndy1 : within coordinates of	Mixed	C	C	8	-/A/C/G/T
PDpLep2	rs16815436	Chr6:137595864	r	Eps8 : Intron, Sndy1 : within coordinates of	SNP	A	A	2	A/T
PDpLep2	rs16817067	Chr6:137596809	f	Eps8 : Intron, Sndy1 : within coordinates of	SNP	A	A	3	A/T
PDpLep2	rs16817085	Chr6:137598624	f	Eps8 : Intron, Sndy1 : within coordinates of	SNP	A	G	4	A/G
PDpLep2	rs16817088	Chr6:137598717	f	Eps8 : Intron, Sndy1 : within coordinates of	SNP	A	A	3	A/G
PDpLep2	rs16814128	Chr6:137600061	r	Eps8 : Intron, Sndy1 : within coordinates of	SNP	C	C	2	C/T
PDpLep2	rs16814123	Chr6:137600313	r	Eps8 : Intron, Sndy1 : within coordinates of	SNP	C	C	3	C/T
PDpLep2	rs16814233	Chr6:137600343	r	Eps8 : Intron, Sndy1 : within coordinates of	SNP	C	C	3	C/T
PDpLep2	rs16814232	Chr6:137600356	r	Eps8 : Intron, Sndy1 : within coordinates of	SNP	C	C	3	C/T
PDpLep2	rs16814227	Chr6:137600471	r	Eps8 : Intron, Sndy1 : within coordinates of	SNP	C	C	3	A/C
PDpLep2	rs16817099	Chr6:137601896	r	Eps8 : Intron, Sndy1 : within coordinates of	SNP	C	T	3	C/T
PDpLep2	rs16817098	Chr6:137601948	r	Eps8 : Intron, Sndy1 : within coordinates of	SNP	T	C	2	C/T
PDpLep2	rs16817094	Chr6:137602155	r	Eps8 : Intron, Sndy1 : within coordinates of	SNP	A	G	2	A/G
PDpLep2	rs16817093	Chr6:137602179	r	Eps8 : Intron, Sndy1 : within coordinates of	SNP	T	G	3	G/T
PDpLep2	rs16814143	Chr6:137602324	r	Eps8 : Intron, Sndy1 : within coordinates of	SNP	T	T	3	A/T
PDpLep2	rs16814142	Chr6:137602357	r	Eps8 : Intron, Sndy1 : within coordinates of	SNP	T	G	2	G/T
PDpLep2	rs16814135	Chr6:137602676	r	Eps8 : Intron, Sndy1 : within coordinates of	SNP	G	G	3	A/G
PDpLep2	rs16814130	Chr6:137602734	r	Eps8 : Intron, Sndy1 : within coordinates of	SNP	T	C	3	C/T
PDpLep2	rs16814129	Chr6:137602750	r	Eps8 : Intron, Sndy1 : within coordinates of	SNP	G	G	3	G/T
PDpLep2	rs16814150	Chr6:137608783	f	Eps8 : Intron, Sndy1 : within coordinates of	SNP	G	A	3	A/G
PDpLep2	rs16814152	Chr6:137608841	f	Eps8 : Intron, Sndy1 : within coordinates of	SNP	T	T	3	C/T
PDpLep2	rs16815354	Chr6:137609834	r	Eps8 : Intron, Sndy1 : within coordinates of	SNP	G	A	4	A/G
PDpLep2	rs16815348	Chr6:137610005	r	Eps8 : Intron, Sndy1 : within coordinates of	SNP	C	A	4	A/C
PDpLep2	rs16815365	Chr6:137610512	r	Eps8 : Intron, Sndy1 : within coordinates of	SNP	G	G	3	A/G
PDpLep2	rs16815363	Chr6:137610577	r	Eps8 : Intron, Sndy1 : within coordinates of	SNP	C	C	3	C/G
PDpLep2	rs16815358	Chr6:137610668	r	Eps8 : Intron, Sndy1 : within coordinates of	SNP	T	C	4	C/T
PDpLep2	rs16817010	Chr6:137610826	r	Eps8 : Intron, Sndy1 : within coordinates of	SNP	G	C	3	C/G
PDpLep2	rs16817009	Chr6:137610845	r	Eps8 : Intron, Sndy1 : within coordinates of	SNP	T	T	3	C/T
PDpLep2	rs16817021	Chr6:137612877	r	Eps8 : Intron, Sndy1 : within coordinates of	SNP	A	A	3	A/T
PDpLep2	rs16817020	Chr6:137612894	r	Eps8 : Intron, Sndy1 : within coordinates of	SNP	T	G	3	G/T
PDpLep2	rs16817018	Chr6:137612940	r	Eps8 : Intron, Sndy1 : within coordinates of	SNP	T	A	2	A/T
PDpLep2	rs16817017	Chr6:137612967	r	Eps8 : Intron, Sndy1 : within coordinates of	SNP	C	C	3	C/T
PDpLep2	rs16817016	Chr6:137612991	r	Eps8 : Intron, Sndy1 : within coordinates of	SNP	A	A	3	A/G
PDpLep2	rs16815250	Chr6:137614247	r	Eps8 : Intron, Sndy1 : within coordinates of	SNP	T	A	3	A/T
PDpLep2	rs16814161	Chr6:137616025	r	Eps8 : Intron, Sndy1 : within coordinates of	SNP	A	A	3	A/G
PDpLep2	rs16814159	Chr6:137616056	r	Eps8 : Intron, Sndy1 : within coordinates of	SNP	A	A	3	A/C
PDpLep2	rs16814158	Chr6:137616075	r	Eps8 : Intron, Sndy1 : within coordinates of	SNP	T	T	3	A/T
PDpLep2	rs16814157	Chr6:137616250	r	Eps8 : Intron, Sndy1 : within coordinates of	SNP	C	T	3	C/T
PDpLep2	rs16814153	Chr6:137616284	r	Eps8 : Intron, Sndy1 : within coordinates of	SNP	C	C	3	C/T
PDpLep2	rs16815734	Chr6:137616579	r	Eps8 : Intron, Sndy1 : within coordinates of	SNP	C	C	3	C/T
PDpLep2	rs16815733	Chr6:137616635	r	Eps8 : Intron, Sndy1 : within coordinates of	SNP	T	C	4	C/T
PDpLep2	rs16815731	Chr6:137616660	r	Eps8 : Intron, Sndy1 : within coordinates of	SNP	A	A	3	A/T
PDpLep2	rs16816919	Chr6:137617957	r	Eps8 : Intron, Sndy1 : within coordinates of	SNP	C	C	3	C/T
PDpLep2	rs16816850	Chr6:137618137	r	Eps8 : Intron, Sndy1 : within coordinates of	SNP	A	A	2	A/C
PDpLep2	rs16816974	Chr6:137618331	r	Eps8 : Intron, Sndy1 : within coordinates of	SNP	C	C	3	C/T
PDpLep2	rs16816969	Chr6:137618398	r	Eps8 : Intron, Sndy1 : within coordinates of	SNP	C	T	2	C/T
PDpLep2	rs16816860	Chr6:137621686	r	Eps8 : Intron, Sndy1 : within coordinates of	SNP	T	T	2	C/T
PDpLep2	rs16816874	Chr6:137623891	f	Eps8 : Intron, Sndy1 : within coordinates of	SNP	A	A	2	A/G
PDpLep2	rs16816876	Chr6:137624012	f	Eps8 : Intron, Sndy1 : within coordinates of	SNP	A	A	2	A/G
PDpLep2	rs16816883	Chr6:137624154	f	Eps8 : Intron, Sndy1 : within coordinates of	SNP	C	C	3	C/T
PDpLep2	rs16816909	Chr6:137625990	r	Eps8 : Intron, Sndy1 : within coordinates of	SNP	A	A	3	A/G
PDpLep2	rs16816906	Chr6:137626091	r	Eps8 : Intron, Sndy1 : within coordinates of	SNP	T	T	3	C/T
PDpLep2	rs16816905	Chr6:137626122	r	Eps8 : Intron, Sndy1 : within coordinates of	SNP	T	T	3	G/T
PDpLep2	rs16816795	Chr6:137626509	r	Eps8 : Intron, Sndy1 : within coordinates of	SNP	T	T	3	G/T
PDpLep2	rs16816787	Chr6:137626610	r	Eps8 : Intron, Sndy1 : within coordinates of	SNP	G	G	3	A/G
PDpLep2	rs16816782	Chr6:137626812	r	Eps8 : Intron, Sndy1 : within coordinates of	SNP	T	T	3	C/T
PDpLep2	rs16816801	Chr6:137627447	r	Eps8 : Intron, Sndy1 : within coordinates of	SNP	C	C	3	C/T
PDpLep2	rs16816796	Chr6:137627559	r	Eps8 : Intron, Sndy1 : within coordinates of	SNP	C	C	3	C/T
PDpLep2	rs16816830	Chr6:137627715	r	Eps8 : Intron, Sndy1 : within coordinates of	SNP	T	T	3	C/T
PDpLep2	rs16816829	Chr6:137627778	r	Eps8 : Intron, Sndy1 : within coordinates of	SNP	A	A	3	A/G
PDpLep2	rs16816828	Chr6:137627861	r	Eps8 : Intron, Sndy1 : within coordinates of	SNP	A	A	3	A/G
PDpLep2	rs16816820	Chr6:137627972	r	Eps8 : Intron, Sndy1 : within coordinates of	SNP	A	A	3	A/T
PDpLep2	rs16816817	Chr6:137628149	r	Eps8 : Intron, Sndy1 : within coordinates of	SNP	C	C	2	C/T
PDpLep2	rs16816816	Chr6:137628188	r	Eps8 : Intron, Sndy1 : within coordinates of	SNP	A	A	3	A/G
PDpLep2	rs16815768	Chr6:137630720	f	Eps8 : Intron, Sndy1 : within coordinates of	SNP	A	A	3	A/G
PDpLep2	rs16815769	Chr6:137630747	f	Eps8 : Intron, Sndy1 : within coordinates of	SNP	G	G	3	A/G
PDpLep2	rs16815775	Chr6:137630869	f	Eps8 : Intron, Sndy1 : within coordinates of	SNP	C	C	3	A/C
PDpLep2	rs16815778	Chr6:137631019	f	Eps8 : Intron, Sndy1 : within coordinates of	SNP	C	C	3	C/T
PDpLep2	rs16816713	Chr6:137631669	r	Eps8 : Intron, Sndy1 : within coordinates of	SNP	T	T	3	G/T
PDpLep2	rs16816706	Chr6:137631871	r	Eps8 : Intron, Sndy1 : within coordinates of	SNP	T	T	3	G/T
PDpLep2	rs16816705	Chr6:137632006	r	Eps8 : Intron, Sndy1 : within coordinates of	SNP	G	G	3	A/G
PDpLep2	rs16816836	Chr6:137632071	r	Eps8 : Intron, Sndy1 : within coordinates of	SNP	T	T	3	G/T
PDpLep2	rs16816832	Chr6:137632176	r	Eps8 : Intron, Sndy1 : within coordinates of	SNP	C	C	3	C/T
PDpLep2	rs16816714	Chr6:137632299	f	Eps8 : Intron, Sndy1 : within coordinates of	SNP	T	T	3	C/T
PDpLep2	rs16815781	Chr6:137633176	r	Eps8 : Intron, Sndy1 : within coordinates of	SNP	T	T	3	G/T
PDpLep2	rs16816732	Chr6:137633458	r	Eps8 : Intron, Sndy1 : within coordinates of	SNP	G	G	3	C/G
PDpLep2	rs16816731	Chr6:137633518	r	Eps8 : Intron, Sndy1 : within coordinates of	SNP	T	T	3	C/T
PDpLep2	rs16816722	Chr6:137633845	r	Eps8 : Intron, Sndy1 : within coordinates of	SNP	T	T	3	G/T
PDpLep2	rs16816744	Chr6:137634179	r	Eps8 : Intron, Sndy1 : within coordinates of	SNP	A	A	3	A/G
PDpLep2	rs16816741	Chr6:137634232	r	Eps8 : Intron, Sndy1 : within coordinates of	SNP	A	A	3	A/G
PDpLep2	rs16816738	Chr6:137634328	r	Eps8 : Intron, Sndy1 : within coordinates of	SNP	G	G	3	A/G
PDpLep2	rs16815667	Chr6:137634890	r	Eps8 : Intron, Sndy1 : within coordinates of	SNP	T	T	3	C/T
PDpLep2	rs16815659	Chr6:137635023	r	Eps8 : Intron, Sndy1 : within coordinates of	SNP	G	G	3	A/G
PDpLep2	rs16815657	Chr6:137635047	r	Eps8 : Intron, Sndy1 : within coordinates of	SNP	G	G	3	A/G
PDpLep2	rs16815655	Chr6:137635076	r	Eps8 : Intron, Sndy1 : within coordinates of	SNP	A	A	3	A/G
PDpLep2	rs16816763	Chr6:137636266	r	Eps8 : Intron, Sndy1 : within coordinates of	SNP	C	T	2	C/T
PDpLep2	rs16816756	Chr6:137636422	r	Eps8 : Intron, Sndy1 : within coordinates of	SNP	A	A	3	A/G
PDpLep2	rs16816754	Chr6:137636462	r	Eps8 : Intron, Sndy1 : within coordinates of	SNP	G	G	3	G/T
PDpLep2	rs16816753	Chr6:137636504	r	Eps8 : Intron, Sndy1 : within coordinates of	SNP	C	A	2	A/C
PDpLep2	rs16816751	Chr6:137636752	r	Eps8 : Intron, Sndy1 : within coordinates of	SNP	G	G	3	C/G/T
PDpLep2	rs16815586	Chr6:137637457	r	Eps8 : Intron, Sndy1 : within coordinates of	SNP	A	G	2	A/G
PDpLep2	rs16815719	Chr6:137637656	r	Eps8 : Intron, Sndy1 : within coordinates of	SNP	A	A	3	A/C
PDpLep2	rs16815715	Chr6:137637816	r	Eps8 : Intron, Sndy1 : within coordinates of	SNP	C	C	2	C/T
PDpLep2	rs16815714	Chr6:137637841	r	Eps8 : Intron, Sndy1 : within coordinates of	SNP	C	T	2	C/T
PDpLep2	rs16816766	Chr6:137638421	r	Eps8 : Intron, Sndy1 : within coordinates of	SNP	T	T	4	C/T
PDpLep2	rs16816765	Chr6:137638467	r	Eps8 : Intron, Sndy1 : within coordinates of	SNP	T	T	3	C/T
PDpLep2	rs16816637	Chr6:137639030	r	Eps8 : Intron, Sndy1 : within coordinates of	SNP	A	A	2	A/G
PDpLep2	rs16815601	Chr6:137640955	f	Eps8 : Intron, Sndy1 : within coordinates of	SNP	C	C	3	C/T
PDpLep2	rs4226342	Chr6:137750511	f	Sndy1 : within coordinates of, Strap : Intron	SNP	T	C	5	C/T
PDpLep2	rs4226343	Chr6:137750672	f	Sndy1 : within coordinates of, Strap : mRNA-UTR	SNP	T	C	3	C/T
PDpLep2	rs4226344	Chr6:137750761	f	Sndy1 : within coordinates of, Strap : mRNA-UTR	SNP	A	T	3	A/T
PDpLep2	rs8261261	Chr6:138140620	r	Mgst1 : Intron, Sndy1 : within coordinates of	SNP	T	C	4	C/T
PDpLep2	rs8261311	Chr6:138149638	f	Mgst1 : Intron, Sndy1 : within coordinates of	SNP	C	C	2	C/T
PDpLep2	rs8261312	Chr6:138149708	f	Mgst1 : Intron, Sndy1 : within coordinates of	SNP	G	C	4	C/G
PDpLep2	rs8261314	Chr6:138149770	f	Mgst1 : Intron, Sndy1 : within coordinates of	SNP	T	G	3	G/T
PDpLep2	rs8261299	Chr6:138150640	f	Mgst1 : Intron, Sndy1 : within coordinates of	SNP	C	C	2	C/T
PDpLep2	rs8236554	Chr6:138150824	f	Mgst1 : Coding-Synonymous, Sndy1 : within coordinates of	SNP	G	A	5	A/G
PDpLep2	rs8261329	Chr6:138150872	r	Mgst1 : Intron, Sndy1 : within coordinates of	SNP	A	G	4	A/G
PDpLep2	rs8261326	Chr6:138150963	r	Mgst1 : Intron, Sndy1 : within coordinates of	SNP	G	C	4	C/G
PDpLep2	rs8261339	Chr6:138156981	r	Mgst1 : Locus-Region, Sndy1 : within coordinates of	SNP	C	T	4	C/T
PDpLep2	rs8261335	Chr6:138157113	r	Mgst1 : Locus-Region, Sndy1 : within coordinates of	SNP	T	T	2	C/T
PDpLep2	rs4226345	Chr6:140655001	f	Aebp2 : Intron, Aebp2 : mRNA-UTR, Sndy1 : within coordinates of	SNP	A	A	2	A/G
PDpLep2	rs16800205	Chr6:141531845	r	Slco1c1 : Intron, Sndy1 : within coordinates of	SNP	G	T	3	G/T
PDpLep2	rs8268645	Chr6:141532011	f	Slco1c1 : Intron, Sndy1 : within coordinates of	SNP	A	A	2	A/G
PDpLep2	rs8268646	Chr6:141532032	f	Slco1c1 : Intron, Sndy1 : within coordinates of	SNP	T	A	3	A/T
PDpLep2	rs8268650	Chr6:141532209	f	Slco1c1 : Intron, Sndy1 : within coordinates of	SNP	A	G	4	A/G
PDpLep2	rs8268653	Chr6:141532384	f	Slco1c1 : Intron, Sndy1 : within coordinates of	SNP	A	C	3	A/C
PDpLep2	rs16795495	Chr6:141532602	r	Slco1c1 : Intron, Sndy1 : within coordinates of	SNP	T	G	3	G/T
PDpLep2	rs8262203	Chr6:141533086	r	Slco1c1 : Intron, Sndy1 : within coordinates of	SNP	C	C	2	C/T
PDpLep2	rs8255593	Chr6:141539130	f	Slco1c1 : Intron, Sndy1 : within coordinates of	SNP	C	T	3	C/T
PDpLep2	rs8255596	Chr6:141539217	f	Slco1c1 : Coding-Synonymous, Sndy1 : within coordinates of	SNP	T	T	3	C/T
PDpLep2	rs8262227	Chr6:141539408	f	Slco1c1 : Intron, Sndy1 : within coordinates of	SNP	G	A	3	A/G
PDpLep2	rs8262231	Chr6:141539603	f	Slco1c1 : Intron, Sndy1 : within coordinates of	SNP	G	T	2	G/T
PDpLep2	rs8262238	Chr6:141540178	f	Slco1c1 : Coding-NonSynonymous, Sndy1 : within coordinates of	SNP	A	G	3	A/G
PDpLep2	rs8255600	Chr6:141540885	f	Slco1c1 : Intron, Sndy1 : within coordinates of	SNP	A	G	3	A/G
PDpLep2	rs8255618	Chr6:141541568	r	Slco1c1 : Intron, Sndy1 : within coordinates of	SNP	C	C	2	A/C/T
PDpLep2	rs8255624	Chr6:141541640	f	Slco1c1 : Intron, Sndy1 : within coordinates of	SNP	C	T	3	C/T
PDpLep2	rs8255627	Chr6:141541737	f	Slco1c1 : Intron, Sndy1 : within coordinates of	SNP	T	T	2	G/T
PDpLep2	rs8262275	Chr6:141541861	f	Slco1c1 : Intron, Sndy1 : within coordinates of	SNP	A	T	3	A/T
PDpLep2	rs8255605	Chr6:141542156	f	Slco1c1 : Coding-Synonymous, Sndy1 : within coordinates of	SNP	A	G	3	A/G
PDpLep2	rs8262253	Chr6:141542321	r	Slco1c1 : Intron, Sndy1 : within coordinates of	SNP	A	A	2	A/C
PDpLep2	rs8255608	Chr6:141542603	f	Slco1c1 : Intron, Sndy1 : within coordinates of	SNP	C	C	2	C/T
PDpLep2	rs8255611	Chr6:141542699	f	Slco1c1 : Intron, Sndy1 : within coordinates of	SNP	T	T	2	C/T
PDpLep2	rs8262281	Chr6:141543023	f	Slco1c1 : Intron, Sndy1 : within coordinates of	SNP	G	A	3	A/G
PDpLep2	rs8262304	Chr6:141543309	r	Slco1c1 : Intron, Sndy1 : within coordinates of	SNP	T	C	2	C/T
PDpLep2	rs8262303	Chr6:141543318	r	Slco1c1 : Intron, Sndy1 : within coordinates of	SNP	G	A	3	A/G
PDpLep2	rs8262302	Chr6:141543370	r	Slco1c1 : Intron, Sndy1 : within coordinates of	SNP	A	G	3	A/G
PDpLep2	rs8262298	Chr6:141543440	r	Slco1c1 : Intron, Sndy1 : within coordinates of	SNP	A	G	3	A/G
PDpLep2	rs8262261	Chr6:141543565	r	Slco1c1 : Intron, Sndy1 : within coordinates of	SNP	A	G	3	A/G
PDpLep2	rs8262265	Chr6:141545475	f	Slco1c1 : Intron, Sndy1 : within coordinates of	SNP	C	G	3	C/G
PDpLep2	rs8262270	Chr6:141545554	f	Slco1c1 : Intron, Sndy1 : within coordinates of	SNP	T	C	3	C/T
PDpLep2	rs8262271	Chr6:141545566	f	Slco1c1 : Intron, Sndy1 : within coordinates of	SNP	C	T	3	C/T
PDpLep2	rs8262272	Chr6:141545624	f	Slco1c1 : Intron, Sndy1 : within coordinates of	SNP	C	C	2	A/C
PDpLep2	rs8255526	Chr6:141545638	f	Slco1c1 : Intron, Sndy1 : within coordinates of	SNP	C	T	3	C/T
PDpLep2	rs8255528	Chr6:141545710	f	Slco1c1 : Intron, Sndy1 : within coordinates of	SNP	G	A	3	A/G
PDpLep2	rs8255533	Chr6:141545818	f	Slco1c1 : Intron, Sndy1 : within coordinates of	SNP	T	C	3	C/T
PDpLep2	rs8255546	Chr6:141545980	f	Slco1c1 : Intron, Sndy1 : within coordinates of	SNP	T	T	2	C/T
PDpLep2	rs8255558	Chr6:141546599	f	Slco1c1 : Intron, Sndy1 : within coordinates of	SNP	T	T	2	C/T
PDpLep2	rs8262331	Chr6:141547074	r	Slco1c1 : Intron, Sndy1 : within coordinates of	SNP	C	C	2	C/G
PDpLep2	rs8262326	Chr6:141547295	r	Slco1c1 : Intron, Sndy1 : within coordinates of	SNP	G	G	2	C/G
PDpLep2	rs8255574	Chr6:141547617	f	Slco1c1 : Intron, Sndy1 : within coordinates of	SNP	C	T	3	C/T
PDpLep2	rs8255580	Chr6:141548041	f	Slco1c1 : Intron, Sndy1 : within coordinates of	SNP	G	G	2	A/G
PDpLep2	rs8255582	Chr6:141548184	f	Slco1c1 : Intron, Sndy1 : within coordinates of	SNP	C	C	2	C/T
PDpLep2	rs8262357	Chr6:141554738	f	Slco1c1 : Intron, Sndy1 : within coordinates of	SNP	C	C	2	A/C
PDpLep2	rs8262366	Chr6:141554844	f	Slco1c1 : Intron, Sndy1 : within coordinates of	SNP	A	A	2	A/T
PDpLep2	rs8262335	Chr6:141555080	f	Slco1c1 : Coding-Synonymous, Sndy1 : within coordinates of	SNP	A	A	2	A/T
PDpLep2	rs8262408	Chr6:141562054	f	Slco1c1 : Intron, Sndy1 : within coordinates of	SNP	C	T	3	C/T
PDpLep2	rs8262435	Chr6:141562860	r	Slco1c1 : Intron, Sndy1 : within coordinates of	SNP	C	T	3	C/T
PDpLep2	rs8262423	Chr6:141563671	f	Slco1c1 : Intron, Sndy1 : within coordinates of	SNP	T	C	2	C/T
PDpLep2	rs8262440	Chr6:141566466	r	Slco1c1 : Intron, Sndy1 : within coordinates of	SNP	T	C	3	C/T
PDpLep2	rs8262466	Chr6:141567315	f	Slco1c1 : Intron, Sndy1 : within coordinates of	SNP	C	T	3	C/T
PDpLep2	rs8262468	Chr6:141567412	f	Slco1c1 : Intron, Sndy1 : within coordinates of	SNP	C	T	3	C/T
PDpLep2	rs8262449	Chr6:141567642	r	Slco1c1 : Intron, Sndy1 : within coordinates of	SNP	T	T	2	C/T
PDpLep2	rs8262448	Chr6:141567656	r	Slco1c1 : Intron, Sndy1 : within coordinates of	SNP	G	G	2	C/G
PDpLep2	rs8262509	Chr6:141568368	f	Slco1c1 : Intron, Sndy1 : within coordinates of	SNP	A	A	2	A/G
PDpLep2	rs8262456	Chr6:141568909	f	Slco1c1 : Intron, Sndy1 : within coordinates of	SNP	C	G	3	C/G
PDpLep2	rs8262474	Chr6:141569290	f	Slco1c1 : Intron, Sndy1 : within coordinates of	SNP	T	C	3	C/T
PDpLep2	rs8262475	Chr6:141569342	f	Slco1c1 : Coding-Synonymous, Sndy1 : within coordinates of	SNP	A	G	3	A/G
PDpLep2	rs8262476	Chr6:141569343	f	Slco1c1 : Coding-NonSynonymous, Sndy1 : within coordinates of	SNP	G	G	2	A/G
PDpLep2	rs8262496	Chr6:141569867	r	Slco1c1 : mRNA-UTR, Sndy1 : within coordinates of	SNP	T	T	2	A/T
PDpLep2	rs8262483	Chr6:141570030	r	Slco1c1 : mRNA-UTR, Sndy1 : within coordinates of	SNP	T	C	3	C/T
PDpLep2	rs8262482	Chr6:141570089	r	Slco1c1 : mRNA-UTR, Sndy1 : within coordinates of	SNP	A	G	3	A/G
PDpLep2	rs16795386	Chr6:141648506	f	Del(6Slco1b2-Slco1a5)2Ahs : within coordinates of, Slco1b2 : Coding-Synonymous, Sndy1 : within coordinates of	SNP	C	C	2	C/G
PDpLep2	rs16786506	Chr6:141663384	f	Del(6Slco1b2-Slco1a5)2Ahs : within coordinates of, Slco1b2 : Intron, Sndy1 : within coordinates of	SNP	G	A	3	A/G
PDpLep2	rs16786507	Chr6:141670946	f	Del(6Slco1b2-Slco1a5)2Ahs : within coordinates of, Slco1b2 : Intron, Sndy1 : within coordinates of	SNP	A	G	3	A/G
PDpLep2	rs16822289	Chr6:141671781	f	Del(6Slco1b2-Slco1a5)2Ahs : within coordinates of, Slco1b2 : Intron, Sndy1 : within coordinates of	SNP	G	T	3	G/T
PDpLep2	rs16795415	Chr6:141675852	f	Del(6Slco1b2-Slco1a5)2Ahs : within coordinates of, Slco1b2 : Intron, Sndy1 : within coordinates of	SNP	A	C	3	A/C
PDpLep2	rs16795416	Chr6:141675903	f	Del(6Slco1b2-Slco1a5)2Ahs : within coordinates of, Slco1b2 : Intron, Sndy1 : within coordinates of	SNP	G	A	3	A/G
PDpLep2	rs16795417	Chr6:141675935	f	Del(6Slco1b2-Slco1a5)2Ahs : within coordinates of, Slco1b2 : Intron, Sndy1 : within coordinates of	SNP	C	C	2	C/T
PDpLep2	rs16795409	Chr6:141677820	f	Del(6Slco1b2-Slco1a5)2Ahs : within coordinates of, Slco1b2 : Intron, Sndy1 : within coordinates of	SNP	G	G	2	A/G
PDpLep2	rs16795403	Chr6:141678073	f	Del(6Slco1b2-Slco1a5)2Ahs : within coordinates of, Slco1b2 : Intron, Sndy1 : within coordinates of	SNP	G	G	2	A/G
PDpLep2	rs16798950	Chr6:141679116	f	Del(6Slco1b2-Slco1a5)2Ahs : within coordinates of, Slco1b2 : Intron, Sndy1 : within coordinates of	SNP	G	A	3	A/G
PDpLep2	rs16798941	Chr6:141679664	f	Del(6Slco1b2-Slco1a5)2Ahs : within coordinates of, Slco1b2 : Intron, Sndy1 : within coordinates of	SNP	C	G	3	C/G
PDpLep2	rs16795419	Chr6:141681456	f	Del(6Slco1b2-Slco1a5)2Ahs : within coordinates of, Slco1b2 : Intron, Sndy1 : within coordinates of	SNP	A	G	3	A/G
PDpLep2	rs4226352	Chr6:142588000	f	Abcc9 : mRNA-UTR, Sndy1 : within coordinates of	SNP	G	A	3	A/G
PDpLep2	rs4226355	Chr6:142588145	f	Abcc9 : mRNA-UTR, Sndy1 : within coordinates of	SNP	A	G	3	A/G
PDpLep2	rs4226356	Chr6:143297597	f	D6Ertd474e : Noncoding-Transcript-Variant, Sndy1 : within coordinates of	SNP	A	A	3	A/G
PDpLep2	rs4226357	Chr6:143297629	f	D6Ertd474e : Noncoding-Transcript-Variant, Sndy1 : within coordinates of	SNP	G	G	3	A/G
PDpLep2	rs4226358	Chr6:143297665	f	D6Ertd474e : Noncoding-Transcript-Variant, Sndy1 : within coordinates of	SNP	A	A	3	A/T
PDpLep2	rs4226359	Chr6:143297719	f	D6Ertd474e : Noncoding-Transcript-Variant, Sndy1 : within coordinates of	SNP	C	C	3	A/C
PDpLep2	rs4226371	Chr6:146650460	r	Med21 : mRNA-UTR	SNP	C	C	4	C/T
PDpLep3	rs4226967	Chr7:141362829	f	B230206H07Rik : Intron, Eps8l2 : mRNA-UTR	SNP	A	A	2	A/C
PDpLep3	rs16813357	Chr7:141391652	f	Taldo1 : Locus-Region	SNP	C	C	2	C/T
PDpLep3	rs16813335	Chr7:141401315	r	Taldo1 : Intron	SNP	A	A	2	A/G
PDpLep3	rs16813345	Chr7:141402306	f	Taldo1 : Coding-NonSynonymous	SNP	A	A	2	A/G
PDpLep3	rs16813348	Chr7:141402533	f	Taldo1 : Intron	SNP	G	G	2	A/G
PDpLep3	rs16813350	Chr7:141403427	f	Taldo1 : Locus-Region	SNP	A	A	2	A/G
PDpLep3	rs8239036	Chr7:141444212	r	Pidd1 : Locus-Region	SNP	A	A	2	A/G
PDpLep3	rs4222010	Chr7:141603404	r	Ap2a2 : Intron	SNP	T	T	2	C/T
PDpLep3	rs16791876	Chr7:142383049	f	Ctsd : Intron	SNP	T	T	3	C/T
PDpLep3	rs16791871	Chr7:142387690	f	Ctsd : Intron	SNP	C	C	2	C/T
PDpLep3	rs8262523	Chr7:143475760	r	Slc22a18 : Intron	SNP	C	C	3	C/T
PDpLep3	rs8262519	Chr7:143475850	r	Slc22a18 : Intron	SNP	G	G	2	A/G
PDpLep3	rs8262512	Chr7:143476601	f	Slc22a18 : Intron	SNP	A	A	2	A/G
PDpLep3	rs8262549	Chr7:143479637	f	Slc22a18 : Intron	SNP	A	A	3	A/G
PDpLep3	rs8262551	Chr7:143479704	f	Slc22a18 : Intron	SNP	A	A	4	A/T
PDpLep3	rs8262558	Chr7:143490436	f	Slc22a18 : Intron	SNP	T	T	3	A/T
PDpLep3	rs8262559	Chr7:143490471	f	Slc22a18 : Intron	SNP	A	A	2	A/G
PDpLep3	rs8262560	Chr7:143490560	f	Slc22a18 : Intron	SNP	C	C	3	C/T
PDpLep3	rs8262592	Chr7:143493184	r	Slc22a18 : Intron	SNP	C	C	2	C/G
PDpLep3	rs8262584	Chr7:143493283	r	Slc22a18 : Intron	SNP	T	T	3	C/T
PDpLep3	rs8262581	Chr7:143493356	r	Slc22a18 : Intron	SNP	T	T	2	C/T
PDpLep3	rs8262655	Chr7:143497304	f	Slc22a18 : Intron	SNP	C	C	2	C/T
PDpLep3	rs8262608	Chr7:143497600	f	Slc22a18 : Intron	SNP	A	A	3	A/G
PDpLep3	rs4226997	Chr7:144896765	r	Fgf15 : Coding-Synonymous	SNP	G	G	5	A/G
PDpLep3	rs8248879	Chr7:144899588	f	Fgf15 : Intron	SNP	G	G	5	A/G
PDpLep3	rs8244017	Chr7:144900069	f	Fgf15 : mRNA-UTR	SNP	C	C	4	C/T
PDpLep3	rs8244014	Chr7:144900237	f	Fgf15 : mRNA-UTR	SNP	G	G	2	A/G
PDpLep3	rs8243991	Chr7:144900534	f	Fgf15 : mRNA-UTR	SNP	T	T	5	G/T
PDpLep3	rs8243998	Chr7:144900739	f	Fgf15 : mRNA-UTR	SNP	T	T	5	C/T
PDpLep4	rs4228637	Chr11:26386971	r	6820445E23Rik : within coordinates of, Fancl : Locus-Region	SNP	C	G	2	C/G
PDpLep4	rs4228631	Chr11:26387219	r	6820445E23Rik : within coordinates of, Fancl : Coding-NonSynonymous	SNP	G	T	3	G/T
PDpLep4	rs4228643	Chr11:30879807	f	Psme4 : mRNA-UTR	SNP	G	T	5	G/T
PDpLep4	rs4228649	Chr11:32229868	r	Mpg : Coding-NonSynonymous, Nprl3 : within coordinates of	SNP	G	G	4	C/G
PDpLep4	rs4228647	Chr11:32230040	r	Mpg : Coding-Synonymous, Nprl3 : within coordinates of	SNP	A	A	5	A/G
PDpLep4	rs4228646	Chr11:32230136	r	Mpg : Intron, Nprl3 : within coordinates of	SNP	A	A	2	A/T
PDpLep4	rs3023321	Chr11:43425573	r	Hlb290 : within coordinates of, Pttg1 : Intron	SNP	T	G	4	A/G/T
PDpLep5	rs4228939	Chr11:83190531	f	Alo1 : within coordinates of, avc6 : within coordinates of, Mhdadsk9 : within coordinates of, nmf9 : within coordinates of, nmf65 : within coordinates of, Slfn3 : Locus-Region, Slfn4 : Intron	SNP	T	T	5	C/T
PDpLep5	rs4228942	Chr11:83190558	f	Alo1 : within coordinates of, avc6 : within coordinates of, Mhdadsk9 : within coordinates of, nmf9 : within coordinates of, nmf65 : within coordinates of, Slfn3 : Locus-Region, Slfn4 : Intron	SNP	G	A	2	A/G
PDpLep5	rs4228950	Chr11:83905710	f	Alo1 : within coordinates of, avc6 : within coordinates of, Hnf1b : mRNA-UTR, Mhdadsk9 : within coordinates of, nmf9 : within coordinates of, nmf65 : within coordinates of	SNP	G	G	5	A/G
PDpLep5	rs4228963	Chr11:87218703	f	Alo1 : within coordinates of, avc6 : within coordinates of, Mhdadsk9 : within coordinates of, nmf9 : within coordinates of, nmf65 : within coordinates of, Trim37 : mRNA-UTR	SNP	G	G	2	A/G/T
PDpLep5	rs4228964	Chr11:87218741	f	Alo1 : within coordinates of, avc6 : within coordinates of, Mhdadsk9 : within coordinates of, nmf9 : within coordinates of, nmf65 : within coordinates of, Trim37 : mRNA-UTR	SNP	G	G	2	A/G
PDpLep5	rs4228967	Chr11:87219077	f	Alo1 : within coordinates of, avc6 : within coordinates of, Mhdadsk9 : within coordinates of, nmf9 : within coordinates of, nmf65 : within coordinates of, Trim37 : mRNA-UTR	SNP	G	G	2	A/G
PDpLep5	rs4228968	Chr11:87219099	f	Alo1 : within coordinates of, avc6 : within coordinates of, Mhdadsk9 : within coordinates of, nmf9 : within coordinates of, nmf65 : within coordinates of, Trim37 : mRNA-UTR	SNP	T	A	2	A/C/G/T
PDpLep5	rs4228970	Chr11:87219154	f	Alo1 : within coordinates of, avc6 : within coordinates of, Mhdadsk9 : within coordinates of, nmf9 : within coordinates of, nmf65 : within coordinates of, Trim37 : mRNA-UTR	SNP	C	C	2	C/T
PDpLep5	rs8270717	Chr11:88933542	r	Alo1 : within coordinates of, avc6 : within coordinates of, Del(11Mpo-Chad)18Brd : within coordinates of, Dp(11Mpo-Chad)18Brd : within coordinates of, Mhdadsk9 : within coordinates of, nmf9 : within coordinates of, nmf65 : within coordinates of, Scpep1 : Coding-Synonymous, Scpep1os : Intron	SNP	C	C	6	C/T
PDpLep5	rs8270720	Chr11:88934591	f	Alo1 : within coordinates of, avc6 : within coordinates of, Del(11Mpo-Chad)18Brd : within coordinates of, Dp(11Mpo-Chad)18Brd : within coordinates of, Mhdadsk9 : within coordinates of, nmf9 : within coordinates of, nmf65 : within coordinates of, Scpep1 : Coding-Synonymous, Scpep1os : Intron	SNP	A	A	4	A/G
PDpLep5	rs8270465	Chr11:88941336	r	Alo1 : within coordinates of, avc6 : within coordinates of, Del(11Mpo-Chad)18Brd : within coordinates of, Dp(11Mpo-Chad)18Brd : within coordinates of, Mhdadsk9 : within coordinates of, nmf9 : within coordinates of, nmf65 : within coordinates of, Scpep1 : Coding-NonSynonymous, Scpep1 : Coding-Synonymous	SNP	T	T	2	C/T
PDpLep5	rs4222051	Chr11:88972714	r	2210409E12Rik : Noncoding-Transcript-Variant, Alo1 : within coordinates of, avc6 : within coordinates of, Coil : Locus-Region, Del(11Mpo-Chad)18Brd : within coordinates of, Dp(11Mpo-Chad)18Brd : within coordinates of, Gm10367 : within coordinates of, Mhdadsk9 : within coordinates of, nmf9 : within coordinates of, nmf65 : within coordinates of	SNP	A	A	5	A/T
PDpLep5	rs4228985	Chr11:90645797	r	Alo1 : within coordinates of, avc6 : within coordinates of, Cox11 : mRNA-UTR, Del(11Mpo-Chad)18Brd : within coordinates of, Dp(11Mpo-Chad)18Brd : within coordinates of, Mhdadsk9 : within coordinates of, nmf9 : within coordinates of, stpm : within coordinates of, Tom1l1 : mRNA-UTR	SNP	T	T	2	A/T
PDpLep5	rs13481166	Chr11:94372874	f	Abcc3 : Coding-NonSynonymous, Alo1 : within coordinates of, avc6 : within coordinates of, Del(11Mpo-Chad)18Brd : within coordinates of, Dp(11Mpo-Chad)18Brd : within coordinates of, Mhdadsk9 : within coordinates of, nmf9 : within coordinates of, stpm : within coordinates of	SNP	C	C	7	C/T
PDpLep5	rs4228994	Chr11:94641269	r	Alo1 : within coordinates of, avc6 : within coordinates of, Del(11Chad-Hoxb1)19Brd : within coordinates of, Lrrc59 : Coding-Synonymous, Mhdadsk9 : within coordinates of, nmf9 : within coordinates of, stpm : within coordinates of	SNP	C	C	5	C/T
PDpLep5	rs4228991	Chr11:94641472	r	Alo1 : within coordinates of, avc6 : within coordinates of, Del(11Chad-Hoxb1)19Brd : within coordinates of, Lrrc59 : Intron, Mhdadsk9 : within coordinates of, nmf9 : within coordinates of, stpm : within coordinates of	SNP	A	A	5	A/G
PDpLep5	rs4229011	Chr11:95024782	r	Alo1 : within coordinates of, avc6 : within coordinates of, Del(11Chad-Hoxb1)19Brd : within coordinates of, Mhdadsk9 : within coordinates of, nmf9 : within coordinates of, Samd14 : mRNA-UTR, stpm : within coordinates of	SNP	C	C	5	A/C
PDpLep5	rs4229004	Chr11:95025079	r	Alo1 : within coordinates of, avc6 : within coordinates of, Del(11Chad-Hoxb1)19Brd : within coordinates of, Mhdadsk9 : within coordinates of, nmf9 : within coordinates of, Samd14 : mRNA-UTR, stpm : within coordinates of	SNP	G	G	3	C/G
PDpLep5	rs4229012	Chr11:95268841	f	Alo1 : within coordinates of, avc6 : within coordinates of, Del(11Chad-Hoxb1)19Brd : within coordinates of, Mhdadsk9 : within coordinates of, nmf9 : within coordinates of, stpm : within coordinates of, Tac4 : mRNA-UTR	SNP	G	G	2	A/G
PDpLep5	rs4229016	Chr11:95268987	f	Alo1 : within coordinates of, avc6 : within coordinates of, Del(11Chad-Hoxb1)19Brd : within coordinates of, Mhdadsk9 : within coordinates of, nmf9 : within coordinates of, stpm : within coordinates of, Tac4 : mRNA-UTR	SNP	T	T	3	C/T
PDpLep5	rs8270324	Chr11:97206240	f	avc6 : within coordinates of, Mhdadsk9 : within coordinates of, nmf9 : within coordinates of, Npepps : mRNA-UTR, stpm : within coordinates of	SNP	C	G	4	C/G
PDpLep5	rs8270336	Chr11:97206664	r	avc6 : within coordinates of, Mhdadsk9 : within coordinates of, nmf9 : within coordinates of, Npepps : mRNA-UTR, stpm : within coordinates of	SNP	C	A	5	A/C
PDpLep5	rs8270296	Chr11:97213261	r	avc6 : within coordinates of, Mhdadsk9 : within coordinates of, nmf9 : within coordinates of, Npepps : Intron, stpm : within coordinates of	SNP	A	A	2	A/G
PDpLep5	rs8270292	Chr11:97213414	r	avc6 : within coordinates of, Mhdadsk9 : within coordinates of, nmf9 : within coordinates of, Npepps : Intron, stpm : within coordinates of	SNP	G	G	2	A/G
PDpLep5	rs8270300	Chr11:97213554	f	avc6 : within coordinates of, Mhdadsk9 : within coordinates of, nmf9 : within coordinates of, Npepps : Intron, stpm : within coordinates of	SNP	G	G	2	A/G
PDpLep5	rs8270302	Chr11:97213739	f	avc6 : within coordinates of, Mhdadsk9 : within coordinates of, nmf9 : within coordinates of, Npepps : Intron, stpm : within coordinates of	SNP	G	G	2	C/G
PDpLep5	rs8270303	Chr11:97213761	f	avc6 : within coordinates of, Mhdadsk9 : within coordinates of, nmf9 : within coordinates of, Npepps : Intron, stpm : within coordinates of	SNP	C	T	5	C/T
PDpLep5	rs8270304	Chr11:97213817	f	avc6 : within coordinates of, Mhdadsk9 : within coordinates of, nmf9 : within coordinates of, Npepps : Coding-NonSynonymous, stpm : within coordinates of	SNP	G	G	2	A/G
PDpLep5	rs8270305	Chr11:97213930	f	avc6 : within coordinates of, Mhdadsk9 : within coordinates of, nmf9 : within coordinates of, Npepps : Intron, stpm : within coordinates of	SNP	A	C	3	A/C
PDpLep5	rs8270308	Chr11:97213980	f	avc6 : within coordinates of, Mhdadsk9 : within coordinates of, nmf9 : within coordinates of, Npepps : Intron, stpm : within coordinates of	SNP	T	C	3	C/T
PDpLep5	rs8270256	Chr11:97215742	r	avc6 : within coordinates of, Mhdadsk9 : within coordinates of, nmf9 : within coordinates of, Npepps : Intron, stpm : within coordinates of	SNP	T	C	3	C/T
PDpLep5	rs8270276	Chr11:97217387	r	avc6 : within coordinates of, Mhdadsk9 : within coordinates of, nmf9 : within coordinates of, Npepps : Intron, stpm : within coordinates of	SNP	C	C	2	A/C
PDpLep5	rs8270317	Chr11:97217509	r	avc6 : within coordinates of, Mhdadsk9 : within coordinates of, nmf9 : within coordinates of, Npepps : Intron, stpm : within coordinates of	SNP	A	G	5	A/G
PDpLep5	rs8270316	Chr11:97217521	r	avc6 : within coordinates of, Mhdadsk9 : within coordinates of, nmf9 : within coordinates of, Npepps : Intron, stpm : within coordinates of	SNP	T	T	4	C/T
PDpLep5	rs8270313	Chr11:97217561	r	avc6 : within coordinates of, Mhdadsk9 : within coordinates of, nmf9 : within coordinates of, Npepps : Intron, stpm : within coordinates of	SNP	C	A	5	A/C
PDpLep5	rs8270310	Chr11:97218002	r	avc6 : within coordinates of, Mhdadsk9 : within coordinates of, nmf9 : within coordinates of, Npepps : Intron, stpm : within coordinates of	SNP	G	G	2	C/G
PDpLep5	rs8236881	Chr11:97222735	f	avc6 : within coordinates of, Mhdadsk9 : within coordinates of, nmf9 : within coordinates of, Npepps : Intron, stpm : within coordinates of	SNP	C	T	6	C/T
PDpLep5	rs8236882	Chr11:97222792	f	avc6 : within coordinates of, Mhdadsk9 : within coordinates of, nmf9 : within coordinates of, Npepps : Intron, stpm : within coordinates of	SNP	C	A	6	A/C
PDpLep5	rs8270219	Chr11:97223552	f	avc6 : within coordinates of, Mhdadsk9 : within coordinates of, nmf9 : within coordinates of, Npepps : Intron, stpm : within coordinates of	SNP	C	C	2	C/T
PDpLep5	rs8270243	Chr11:97226813	r	avc6 : within coordinates of, Mhdadsk9 : within coordinates of, nmf9 : within coordinates of, Npepps : Coding-Synonymous, stpm : within coordinates of	SNP	T	T	2	C/T
PDpLep5	rs8236885	Chr11:97245030	f	avc6 : within coordinates of, Mhdadsk9 : within coordinates of, nmf9 : within coordinates of, Npepps : Intron, stpm : within coordinates of	SNP	A	A	7	A/C
PDpLep5	rs4229044	Chr11:98082807	f	avc6 : within coordinates of, Fbxl20 : mRNA-UTR, Mhdadsk9 : within coordinates of, nmf9 : within coordinates of, stpm : within coordinates of	SNP	T	G	4	G/T
PDpLep5	rs4229078	Chr11:98910563	r	avc6 : within coordinates of, Cdc6 : Intron, Mhdadsk9 : within coordinates of, nmf9 : within coordinates of, nmf148 : within coordinates of, stpm : within coordinates of	SNP	T	T	2	A/C/T
PDpLep5	rs4229075	Chr11:98910723	r	avc6 : within coordinates of, Cdc6 : Coding-Synonymous, Mhdadsk9 : within coordinates of, nmf9 : within coordinates of, nmf148 : within coordinates of, stpm : within coordinates of	SNP	G	G	2	A/G
PDpLep5	rs4229081	Chr11:99066048	f	avc6 : within coordinates of, Mhdadsk9 : within coordinates of, nmf9 : within coordinates of, nmf148 : within coordinates of, stpm : within coordinates of, Tns4 : mRNA-UTR	SNP	T	T	4	C/T
PDpLep5	rs4229083	Chr11:99066179	f	avc6 : within coordinates of, Mhdadsk9 : within coordinates of, nmf9 : within coordinates of, nmf148 : within coordinates of, stpm : within coordinates of, Tns4 : mRNA-UTR	SNP	G	G	2	G/T
PDpLep5	rs4229087	Chr11:99579957	f	avc6 : within coordinates of, Krtap1-5 : Intron, Mhdadsk9 : within coordinates of, nmf9 : within coordinates of, nmf148 : within coordinates of, stpm : within coordinates of	SNP	C	C	2	A/C
PDpLep5	rs4229088	Chr11:99580137	f	avc6 : within coordinates of, Krtap1-5 : mRNA-UTR, Mhdadsk9 : within coordinates of, nmf9 : within coordinates of, nmf148 : within coordinates of, stpm : within coordinates of	SNP	G	G	3	A/G
PDpLep5	rs8243554	Chr11:100203449	f	avc6 : within coordinates of, Krt14 : Intron, Mhdadsk9 : within coordinates of, nmf148 : within coordinates of, stpm : within coordinates of	SNP	A	A	2	A/G
PDpLep5	rs8243555	Chr11:100203491	f	avc6 : within coordinates of, Krt14 : Intron, Mhdadsk9 : within coordinates of, nmf148 : within coordinates of, stpm : within coordinates of	SNP	A	A	2	A/G
PDpLep5	rs8243560	Chr11:100203689	f	avc6 : within coordinates of, Krt14 : Intron, Mhdadsk9 : within coordinates of, nmf148 : within coordinates of, stpm : within coordinates of	SNP	T	T	2	C/T
PDpLep5	rs8243561	Chr11:100203869	f	avc6 : within coordinates of, Krt14 : Intron, Mhdadsk9 : within coordinates of, nmf148 : within coordinates of, stpm : within coordinates of	SNP	A	A	2	A/C
PDpLep5	rs8243562	Chr11:100204032	f	avc6 : within coordinates of, Krt14 : Intron, Mhdadsk9 : within coordinates of, nmf148 : within coordinates of, stpm : within coordinates of	SNP	G	G	2	A/G
PDpLep5	rs8243563	Chr11:100204064	f	avc6 : within coordinates of, Krt14 : Intron, Mhdadsk9 : within coordinates of, nmf148 : within coordinates of, stpm : within coordinates of	SNP	A	A	2	A/G
PDpLep5	rs4229098	Chr11:101126097	r	avc6 : within coordinates of, Mhdadsk9 : within coordinates of, nmf148 : within coordinates of, stpm : within coordinates of, Tubg1 : Coding-Synonymous	SNP	G	G	4	A/G
PDpLep5	rs4229097	Chr11:101126202	r	avc6 : within coordinates of, Mhdadsk9 : within coordinates of, nmf148 : within coordinates of, stpm : within coordinates of, Tubg1 : Coding-Synonymous	SNP	A	A	2	A/G
PDpLep5	rs4229100	Chr11:102148820	f	avc6 : within coordinates of, Mhdadsk9 : within coordinates of, Nags : Intron, nmf148 : within coordinates of, stpm : within coordinates of	SNP	A	A	6	A/G
PDpLep5	rs8265673	Chr11:102356580	f	avc6 : within coordinates of, Mhdadsk9 : within coordinates of, nmf148 : within coordinates of, Slc4a1 : Intron, stpm : within coordinates of	SNP	G	G	4	A/G
PDpLep5	rs8265684	Chr11:102358022	r	avc6 : within coordinates of, Mhdadsk9 : within coordinates of, nmf148 : within coordinates of, Slc4a1 : Coding-Synonymous, stpm : within coordinates of	SNP	A	A	2	A/G
PDpLep5	rs8265678	Chr11:102358316	r	avc6 : within coordinates of, Mhdadsk9 : within coordinates of, nmf148 : within coordinates of, Slc4a1 : Intron, stpm : within coordinates of	SNP	T	T	2	C/T
PDpLep5	rs8265675	Chr11:102358445	r	avc6 : within coordinates of, Mhdadsk9 : within coordinates of, nmf148 : within coordinates of, Slc4a1 : Coding-NonSynonymous, stpm : within coordinates of	SNP	C	C	2	C/T
PDpLep5	rs8265685	Chr11:102359295	r	avc6 : within coordinates of, Mhdadsk9 : within coordinates of, nmf148 : within coordinates of, Slc4a1 : Coding-Synonymous, stpm : within coordinates of	SNP	A	A	2	A/G
PDpLep5	rs8265690	Chr11:102360302	f	avc6 : within coordinates of, Mhdadsk9 : within coordinates of, nmf148 : within coordinates of, Slc4a1 : Intron, stpm : within coordinates of	SNP	A	A	4	A/G
PDpLep5	rs8265691	Chr11:102360362	f	avc6 : within coordinates of, Mhdadsk9 : within coordinates of, nmf148 : within coordinates of, Slc4a1 : Intron, stpm : within coordinates of	SNP	T	T	2	A/T
PDpLep5	rs8265704	Chr11:102360853	r	avc6 : within coordinates of, Mhdadsk9 : within coordinates of, nmf148 : within coordinates of, Slc4a1 : Intron, stpm : within coordinates of	SNP	T	T	3	C/T
PDpLep5	rs8265703	Chr11:102360876	r	avc6 : within coordinates of, Mhdadsk9 : within coordinates of, nmf148 : within coordinates of, Slc4a1 : Intron, stpm : within coordinates of	SNP	A	A	3	A/G
PDpLep5	rs4229106	Chr11:102453558	r	avc6 : within coordinates of, Itga2b : Intron, Mhdadsk9 : within coordinates of, nmf148 : within coordinates of, stpm : within coordinates of	SNP	T	T	3	C/T
PDpLep5	rs4229103	Chr11:102453598	r	avc6 : within coordinates of, Itga2b : Intron, Mhdadsk9 : within coordinates of, nmf148 : within coordinates of, stpm : within coordinates of	SNP	G	G	3	A/G
PDpLep5	rs16794538	Chr11:102458169	r	avc6 : within coordinates of, Itga2b : Coding-Synonymous, Mhdadsk9 : within coordinates of, nmf148 : within coordinates of, stpm : within coordinates of	SNP	T	T	2	C/T
PDpLep5	rs16784907	Chr11:102459667	f	avc6 : within coordinates of, Itga2b : Intron, Mhdadsk9 : within coordinates of, nmf148 : within coordinates of, stpm : within coordinates of	SNP	A	A	2	A/G
PDpLep5	rs16784908	Chr11:102459706	f	avc6 : within coordinates of, Itga2b : Intron, Mhdadsk9 : within coordinates of, nmf148 : within coordinates of, stpm : within coordinates of	SNP	T	G	4	G/T
PDpLep5	rs16784935	Chr11:102460782	r	avc6 : within coordinates of, Itga2b : Coding-Synonymous, Mhdadsk9 : within coordinates of, nmf148 : within coordinates of, stpm : within coordinates of	SNP	G	G	4	A/G
PDpLep5	rs16784933	Chr11:102460906	r	avc6 : within coordinates of, Itga2b : Intron, Mhdadsk9 : within coordinates of, nmf148 : within coordinates of, stpm : within coordinates of	SNP	A	A	2	A/C
PDpLep5	rs16784931	Chr11:102460939	r	avc6 : within coordinates of, Itga2b : Intron, Mhdadsk9 : within coordinates of, nmf148 : within coordinates of, stpm : within coordinates of	SNP	A	A	2	A/G
PDpLep5	rs13481197	Chr11:102461341	f	avc6 : within coordinates of, Itga2b : Coding-Synonymous, Mhdadsk9 : within coordinates of, nmf148 : within coordinates of, stpm : within coordinates of	SNP	T	C	4	C/T
PDpLep5	rs16795630	Chr11:102461570	r	avc6 : within coordinates of, Itga2b : Intron, Mhdadsk9 : within coordinates of, nmf148 : within coordinates of, stpm : within coordinates of	SNP	T	C	4	C/T
PDpLep5	rs16796474	Chr11:102466348	r	avc6 : within coordinates of, Itga2b : Coding-Synonymous, Mhdadsk9 : within coordinates of, nmf148 : within coordinates of, stpm : within coordinates of	SNP	C	C	2	C/G
PDpLep5	rs16796478	Chr11:102467148	r	avc6 : within coordinates of, Itga2b : Intron, Mhdadsk9 : within coordinates of, nmf148 : within coordinates of, stpm : within coordinates of	SNP	A	A	2	A/G
PDpLep5	rs16795644	Chr11:102467576	r	avc6 : within coordinates of, Itga2b : Intron, Mhdadsk9 : within coordinates of, nmf148 : within coordinates of, stpm : within coordinates of	SNP	A	A	2	A/G
PDpLep5	rs16796484	Chr11:102468160	r	avc6 : within coordinates of, Itga2b : Intron, Mhdadsk9 : within coordinates of, nmf148 : within coordinates of, stpm : within coordinates of	SNP	A	A	2	A/G
PDpLep5	rs16795627	Chr11:102469213	r	avc6 : within coordinates of, Itga2b : Intron, Mhdadsk9 : within coordinates of, nmf148 : within coordinates of, stpm : within coordinates of	SNP	C	C	2	C/T
PDpLep5	rs16796487	Chr11:102469479	r	avc6 : within coordinates of, Itga2b : Intron, Mhdadsk9 : within coordinates of, nmf148 : within coordinates of, stpm : within coordinates of	SNP	C	C	2	C/T
PDpLep5	rs16796486	Chr11:102469603	r	avc6 : within coordinates of, Itga2b : Coding-NonSynonymous, Mhdadsk9 : within coordinates of, nmf148 : within coordinates of, stpm : within coordinates of	SNP	A	A	2	A/T
PDpLep5	rs4229111	Chr11:102972200	r	avc6 : within coordinates of, Bolt : within coordinates of, Gm26668 : within coordinates of, Mhdadsk9 : within coordinates of, nmf148 : within coordinates of, stpm : within coordinates of	SNP	T	T	4	A/T
PDpLep5	rs4229110	Chr11:102972407	r	avc6 : within coordinates of, Bolt : within coordinates of, Gm26668 : within coordinates of, Mhdadsk9 : within coordinates of, nmf148 : within coordinates of, stpm : within coordinates of	SNP	G	G	4	A/G
PDpLep5	rs4229114	Chr11:103937883	f	Bolt : within coordinates of, Mhdadsk9 : within coordinates of, nmf148 : within coordinates of, Nsf : Intron, stpm : within coordinates of	SNP	C	C	2	C/T
PDpLep5	rs4229115	Chr11:103937948	f	Bolt : within coordinates of, Mhdadsk9 : within coordinates of, nmf148 : within coordinates of, Nsf : Intron, stpm : within coordinates of	SNP	C	T	5	C/T
PDpLep5	rs3153215	Chr11:104332202	r	Bolt : within coordinates of, Mapt : Locus-Region, Mhdadsk9 : within coordinates of, nmf148 : within coordinates of, stpm : within coordinates of	SNP	A	G	4	A/G
PDpLep5	rs4229125	Chr11:105401872	f	Bolt : within coordinates of, March10 : Coding-NonSynonymous, March10 : Intron, Mhdadsk9 : within coordinates of, nmf148 : within coordinates of, stpm : within coordinates of	SNP	T	T	2	C/T
PDpLep5	rs4229155	Chr11:106818566	f	Bolt : within coordinates of, Cep95 : Coding-Synonymous, Mhdadsk9 : within coordinates of, nmf148 : within coordinates of, stpm : within coordinates of	SNP	T	T	2	A/T
PDpLep6	rs4231043	Chr16:3979036	r	Slx4 : Locus-Region	SNP	T	T	2	A/T
PDpLep6	rs4231042	Chr16:3979059	r	Slx4 : Locus-Region	SNP	A	A	2	A/C
PDpLep6	rs4231041	Chr16:3979110	r	Slx4 : Locus-Region	SNP	A	A	2	A/G
PDpLep6	rs4231040	Chr16:3979308	r	Slx4 : mRNA-UTR	SNP	C	C	2	C/T
PDpLep6	rs4231049	Chr16:4942043	r	Anks3 : Intron	SNP	T	T	2	C/T
PDpLep6	rs4231060	Chr16:6223720	r	Rbfox1 : Intron	SNP	G	G	3	A/G
PDpLep6	rs4161226	Chr16:10796992	f	Prm1 : Intron	SNP	G	G	5	A/G
PDpLep6	rs4161231	Chr16:10797306	f	Prm1 : Intron	SNP	A	A	5	A/G
PDpLep7	rs8256960	Chr17:7293773	f	Rps6ka2 : Intron	SNP	T	C	5	C/T
PDpLep7	rs8256961	Chr17:7293810	f	Rps6ka2 : Intron	SNP	C	G	4	C/G
PDpLep7	rs8256962	Chr17:7293841	f	Rps6ka2 : Intron	SNP	G	A	5	A/G
PDpLep7	rs8256963	Chr17:7293867	f	Rps6ka2 : Intron	SNP	A	G	4	A/G
PDpLep7	rs8256969	Chr17:7294225	f	Rps6ka2 : Intron	SNP	A	G	4	A/G
PDpLep7	rs8249626	Chr17:7296183	f	Rps6ka2 : Intron	SNP	G	A	5	A/G
PDpLep7	rs8249628	Chr17:7296220	f	Rps6ka2 : Intron	SNP	G	A	5	A/G
PDpLep7	rs8249629	Chr17:7296262	f	Rps6ka2 : Intron	SNP	T	C	5	C/T
PDpLep7	rs16806067	Chr17:11237141	f	Park2 : Intron	SNP	G	G	2	G/T
PDpLep7	rs16806068	Chr17:11237193	f	Park2 : Intron	SNP	C	C	2	C/T
PDpLep7	rs16806070	Chr17:11237269	f	Park2 : Intron	SNP	C	C	2	C/T
PDpLep7	rs16806071	Chr17:11237272	f	Park2 : Intron	SNP	G	G	2	A/G
PDpLep7	rs16806063	Chr17:11237947	r	Park2 : Intron	SNP	G	G	2	A/G
PDpLep7	rs16806061	Chr17:11238034	r	Park2 : Intron	SNP	G	G	2	A/G
PDpLep7	rs16806059	Chr17:11238120	r	Park2 : Intron	SNP	C	C	2	C/T
PDpLep7	rs16806082	Chr17:11303569	r	Park2 : Intron	SNP	T	T	4	C/T
PDpLep7	rs16806098	Chr17:11434193	f	Park2 : Intron	SNP	A	A	3	A/G
PDpLep7	rs16806131	Chr17:11492364	f	Park2 : Intron	SNP	A	A	5	A/G
PDpLep7	rs16806132	Chr17:11492398	f	Park2 : Intron	SNP	G	C	4	C/G
PDpLep7	rs16806134	Chr17:11492572	f	Park2 : Intron	SNP	C	C	5	C/T
PDpLep7	rs16806135	Chr17:11492584	f	Park2 : Intron	SNP	A	T	5	A/T
PDpLep7	rs16806136	Chr17:11492635	f	Park2 : Intron	SNP	C	T	2	C/T
PDpLep7	rs16806138	Chr17:11492895	f	Park2 : Intron	SNP	T	C	4	C/T
PDpLep7	rs16806139	Chr17:11492962	f	Park2 : Intron	SNP	A	A	4	A/G
PDpLep7	rs16806141	Chr17:11493121	f	Park2 : Intron	SNP	C	C	5	C/T
PDpLep7	rs16806143	Chr17:11493148	f	Park2 : Intron	SNP	T	T	2	C/T
PDpLep7	rs16806144	Chr17:11493213	f	Park2 : Intron	SNP	C	C	2	C/T
PDpLep7	rs16810066	Chr17:12647439	f	tclLub2 : within coordinates of, Tme : within coordinates of	SNP	A	A	4	A/G
PDpLep7	rs16810068	Chr17:12647594	f	tclLub2 : within coordinates of, Tme : within coordinates of	SNP	A	A	4	A/G
PDpLep7	rs16810076	Chr17:12647781	r	tclLub2 : within coordinates of, Tme : within coordinates of	SNP	T	T	5	C/T
PDpLep7	rs16810073	Chr17:12647908	r	tclLub2 : within coordinates of, Tme : within coordinates of	SNP	A	A	5	A/T
PDpLep7	rs16810070	Chr17:12648062	r	tclLub2 : within coordinates of, Tme : within coordinates of	SNP	A	A	3	A/G
PDpLep7	rs16810082	Chr17:12648520	f	Slc22a1 : Locus-Region, tclLub2 : within coordinates of, Tme : within coordinates of	SNP	T	T	2	C/T
PDpLep7	rs16783605	Chr17:12650897	f	Slc22a1 : Coding-NonSynonymous, tclLub2 : within coordinates of, Tme : within coordinates of	SNP	T	T	3	C/T
PDpLep7	rs16809998	Chr17:12657116	f	Slc22a1 : Intron, tclLub2 : within coordinates of, Tme : within coordinates of	SNP	G	G	2	A/G
PDpLep7	rs16809946	Chr17:12662491	f	Slc22a1 : Intron, tclLub2 : within coordinates of, Tme : within coordinates of	SNP	A	A	2	A/G
PDpLep7	rs16809947	Chr17:12662950	f	Slc22a1 : Intron, tclLub2 : within coordinates of, Tme : within coordinates of	SNP	C	C	3	C/T
PDpLep7	rs16809950	Chr17:12663053	f	Slc22a1 : Intron, tclLub2 : within coordinates of, Tme : within coordinates of	SNP	C	C	3	C/T
PDpLep7	rs16809919	Chr17:12666710	f	Slc22a1 : Coding-Synonymous, tclLub2 : within coordinates of, Tme : within coordinates of	SNP	C	C	2	C/T
PDpLep7	rs16809921	Chr17:12666925	f	Slc22a1 : Intron, tclLub2 : within coordinates of, Tme : within coordinates of	SNP	C	C	2	C/T
PDpLep7	rs16783611	Chr17:12667550	f	Slc22a1 : Intron, tclLub2 : within coordinates of, Tme : within coordinates of	SNP	G	G	3	C/G
PDpLep7	rs16783612	Chr17:12667562	f	Slc22a1 : Intron, tclLub2 : within coordinates of, Tme : within coordinates of	SNP	T	T	3	C/T
PDpLep7	rs16783613	Chr17:12667586	f	Slc22a1 : Intron, tclLub2 : within coordinates of, Tme : within coordinates of	SNP	G	G	3	A/G
PDpLep7	rs16809902	Chr17:12675205	f	Slc22a1 : Intron, tclLub2 : within coordinates of, Tme : within coordinates of	SNP	G	G	2	A/G
PDpLep7	rs16809905	Chr17:12675319	f	Slc22a1 : Coding-NonSynonymous, tclLub2 : within coordinates of, Tme : within coordinates of	SNP	C	C	2	C/T
PDpLep7	rs8256982	Chr17:14694690	r	Thbs2 : Locus-Region	SNP	C	T	3	C/T
PDpLep7	rs8256981	Chr17:14694726	r	Thbs2 : Locus-Region	SNP	C	C	3	A/C
PDpLep7	rs8256978	Chr17:14694869	r	Thbs2 : Locus-Region	SNP	T	C	2	C/T
PDpLep7	rs8256976	Chr17:14694886	r	Thbs2 : Locus-Region	SNP	G	G	2	A/G
PDpLep7	rs16785741	Chr17:17843261	r	Has1 : Intron	SNP	C	C	2	C/T
PDpLep7	rs16783618	Chr17:17843617	f	Has1 : mRNA-UTR	SNP	T	C	6	C/T
PDpLep7	rs16783620	Chr17:17843861	f	Has1 : Coding-Synonymous	SNP	G	A	5	A/G
PDpLep7	rs16798555	Chr17:17843924	f	Has1 : Coding-Synonymous	SNP	C	C	3	C/T
PDpLep7	rs16798558	Chr17:17843951	f	Has1 : Coding-NonSynonymous	SNP	G	G	2	A/G
PDpLep7	rs16798561	Chr17:17843995	f	Has1 : Coding-NonSynonymous	SNP	G	G	5	C/G
PDpLep7	rs16783624	Chr17:17846983	r	Has1 : Intron	SNP	A	G	5	A/G
PDpLep7	rs16783627	Chr17:17847076	f	Has1 : Intron	SNP	A	G	5	A/G
PDpLep7	rs16783628	Chr17:17847118	f	Has1 : Intron	SNP	C	T	5	C/T
PDpLep7	rs16783629	Chr17:17847153	f	Has1 : Intron	SNP	C	T	5	C/T
PDpLep7	rs16783631	Chr17:17847259	f	Has1 : Intron	SNP	G	A	5	A/G
PDpLep7	rs16783636	Chr17:17847845	r	Has1 : Intron	SNP	A	A	3	A/G
PDpLep7	rs16783639	Chr17:17847878	r	Has1 : Intron	SNP	T	T	3	A/T
PDpLep7	rs16783640	Chr17:17847949	r	Has1 : Intron	SNP	A	A	3	A/G
PDpLep7	rs16783651	Chr17:17848850	f	Has1 : Intron	SNP	G	G	3	A/G
PDpLep7	rs16783659	Chr17:17849998	f	Has1 : Coding-Synonymous	SNP	T	C	6	C/T
PDpLep7	rs16783661	Chr17:17850109	f	Has1 : Coding-Synonymous	SNP	G	G	3	G/T
PDpLep7	rs16783664	Chr17:17850272	f	Gm36907 : within coordinates of, Has1 : Coding-NonSynonymous	SNP	T	C	5	C/T
PDpLep7	rs16783669	Chr17:17850595	f	Gm36907 : within coordinates of, Has1 : Coding-Synonymous	SNP	T	C	6	C/T
PDpLep7	rs16796270	Chr17:17851993	f	Gm36907 : within coordinates of, Has1 : Intron	SNP	A	A	2	A/C
PDpLep7	rs16796271	Chr17:17852042	f	Gm36907 : within coordinates of, Has1 : Intron	SNP	G	G	2	C/G
PDpLep7	rs16796272	Chr17:17852066	f	Gm36907 : within coordinates of, Has1 : Intron	SNP	T	C	5	C/T
PDpLep7	rs16783696	Chr17:17854900	r	Gm36907 : within coordinates of, Has1 : Intron	SNP	G	A	6	A/G
PDpLep7	rs16783697	Chr17:17855185	r	Gm36907 : within coordinates of, Has1 : mRNA-UTR	SNP	A	G	6	A/G
PDpLep7	rs16783705	Chr17:17876847	f	Fpr1 : Coding-Synonymous	SNP	A	A	3	A/G
PDpLep7	rs16820164	Chr17:17877600	r	Fpr1 : Coding-Synonymous	SNP	C	A	5	A/C
PDpLep7	rs8237856	Chr17:17970543	r	Fpr3 : Coding-Synonymous	SNP	C	C	2	C/T
PDpLep7	rs8237855	Chr17:17970594	r	Fpr3 : Coding-Synonymous	SNP	C	C	2	C/T
PDpLep7	rs4231353	Chr17:23779934	f	Flywch2 : Coding-NonSynonymous	SNP	C	C	5	C/G
PDpLep7	rs4231369	Chr17:24849281	f	Fahd1 : mRNA-UTR, Hagh : Locus-Region	SNP	T	T	6	A/T
PDpLep7	rs4231378	Chr17:25161438	r	Ccdc154 : Locus-Region, Clcn7 : mRNA-UTR, Del(17D17Jcs40-D17Mit198)7Jcs : within coordinates of, Del(17D17Jcs41-D17Jcs15)8Jcs : within coordinates of, hlb156 : within coordinates of	SNP	G	G	5	A/G
PDpLep7	rs4231371	Chr17:25161666	r	Ccdc154 : Locus-Region, Clcn7 : mRNA-UTR, Del(17D17Jcs40-D17Mit198)7Jcs : within coordinates of, Del(17D17Jcs41-D17Jcs15)8Jcs : within coordinates of, hlb156 : within coordinates of	SNP	C	T	3	C/T
PDpLep7	rs4231391	Chr17:25234484	r	Del(17D17Jcs40-D17Mit198)7Jcs : within coordinates of, Del(17D17Jcs41-D17Jcs15)8Jcs : within coordinates of, Gnptg : mRNA-UTR, hlb156 : within coordinates of, Unkl : Locus-Region	SNP	A	C	3	A/C
PDpLep7	rs4231390	Chr17:25234538	r	Del(17D17Jcs40-D17Mit198)7Jcs : within coordinates of, Del(17D17Jcs41-D17Jcs15)8Jcs : within coordinates of, Gnptg : mRNA-UTR, hlb156 : within coordinates of, Unkl : Locus-Region	SNP	G	A	3	A/G
PDpLep7	rs4231389	Chr17:25234578	r	Del(17D17Jcs40-D17Mit198)7Jcs : within coordinates of, Del(17D17Jcs41-D17Jcs15)8Jcs : within coordinates of, Gnptg : mRNA-UTR, hlb156 : within coordinates of, Unkl : Locus-Region	SNP	C	C	5	C/T
PDpLep7	rs4231384	Chr17:25234869	r	Del(17D17Jcs40-D17Mit198)7Jcs : within coordinates of, Del(17D17Jcs41-D17Jcs15)8Jcs : within coordinates of, Gnptg : Coding-Synonymous, hlb156 : within coordinates of, Unkl : Locus-Region	SNP	G	G	2	A/G
PDpLep7	rs16793394	Chr17:25308225	f	Del(17D17Jcs40-D17Mit198)7Jcs : within coordinates of, Del(17D17Jcs41-D17Jcs15)8Jcs : within coordinates of, hlb156 : within coordinates of, Prss28 : Locus-Region	SNP	A	A	4	A/G
PDpLep7	rs16793396	Chr17:25308249	f	Del(17D17Jcs40-D17Mit198)7Jcs : within coordinates of, Del(17D17Jcs41-D17Jcs15)8Jcs : within coordinates of, hlb156 : within coordinates of, Prss28 : Locus-Region	SNP	T	T	4	C/T
PDpLep7	rs16793397	Chr17:25308311	f	Del(17D17Jcs40-D17Mit198)7Jcs : within coordinates of, Del(17D17Jcs41-D17Jcs15)8Jcs : within coordinates of, hlb156 : within coordinates of, Prss28 : Locus-Region	SNP	G	G	2	G/T
PDpLep7	rs16793398	Chr17:25308383	f	Del(17D17Jcs40-D17Mit198)7Jcs : within coordinates of, Del(17D17Jcs41-D17Jcs15)8Jcs : within coordinates of, hlb156 : within coordinates of, Prss28 : Locus-Region	SNP	G	G	2	A/G
PDpLep7	rs16793399	Chr17:25308420	f	Del(17D17Jcs40-D17Mit198)7Jcs : within coordinates of, Del(17D17Jcs41-D17Jcs15)8Jcs : within coordinates of, hlb156 : within coordinates of, Prss28 : Locus-Region	SNP	C	C	2	C/T
PDpLep7	rs16793400	Chr17:25308447	f	Del(17D17Jcs40-D17Mit198)7Jcs : within coordinates of, Del(17D17Jcs41-D17Jcs15)8Jcs : within coordinates of, hlb156 : within coordinates of, Prss28 : Locus-Region	SNP	A	A	4	A/C
PDpLep7	rs16785061	Chr17:25308757	f	Del(17D17Jcs40-D17Mit198)7Jcs : within coordinates of, Del(17D17Jcs41-D17Jcs15)8Jcs : within coordinates of, hlb156 : within coordinates of, Prss28 : mRNA-UTR	SNP	A	A	4	A/G
PDpLep7	rs16785063	Chr17:25308828	f	Del(17D17Jcs40-D17Mit198)7Jcs : within coordinates of, Del(17D17Jcs41-D17Jcs15)8Jcs : within coordinates of, hlb156 : within coordinates of, Prss28 : Intron	SNP	G	G	4	A/G
PDpLep7	rs16785067	Chr17:25308924	f	Del(17D17Jcs40-D17Mit198)7Jcs : within coordinates of, Del(17D17Jcs41-D17Jcs15)8Jcs : within coordinates of, hlb156 : within coordinates of, Prss28 : Intron	SNP	C	C	4	C/T
PDpLep7	rs16785068	Chr17:25308940	f	Del(17D17Jcs40-D17Mit198)7Jcs : within coordinates of, Del(17D17Jcs41-D17Jcs15)8Jcs : within coordinates of, hlb156 : within coordinates of, Prss28 : Intron	SNP	T	T	3	C/T
PDpLep7	rs16785070	Chr17:25308962	f	Del(17D17Jcs40-D17Mit198)7Jcs : within coordinates of, Del(17D17Jcs41-D17Jcs15)8Jcs : within coordinates of, hlb156 : within coordinates of, Prss28 : Intron	SNP	G	G	2	A/G
PDpLep7	rs16785071	Chr17:25308991	f	Del(17D17Jcs40-D17Mit198)7Jcs : within coordinates of, Del(17D17Jcs41-D17Jcs15)8Jcs : within coordinates of, hlb156 : within coordinates of, Prss28 : Intron	SNP	G	G	4	A/G
PDpLep7	rs16785072	Chr17:25309016	f	Del(17D17Jcs40-D17Mit198)7Jcs : within coordinates of, Del(17D17Jcs41-D17Jcs15)8Jcs : within coordinates of, hlb156 : within coordinates of, Prss28 : Intron	SNP	C	C	4	C/T
PDpLep7	rs16793358	Chr17:25309257	f	Del(17D17Jcs40-D17Mit198)7Jcs : within coordinates of, Del(17D17Jcs41-D17Jcs15)8Jcs : within coordinates of, hlb156 : within coordinates of, Prss28 : Intron	SNP	C	C	4	C/T
PDpLep7	rs16793366	Chr17:25309581	f	Del(17D17Jcs40-D17Mit198)7Jcs : within coordinates of, Del(17D17Jcs41-D17Jcs15)8Jcs : within coordinates of, hlb156 : within coordinates of, Prss28 : Intron	SNP	T	T	4	C/T
PDpLep7	rs16785083	Chr17:25309904	f	Del(17D17Jcs40-D17Mit198)7Jcs : within coordinates of, Del(17D17Jcs41-D17Jcs15)8Jcs : within coordinates of, hlb156 : within coordinates of, Prss28 : Intron	SNP	C	C	2	A/C
PDpLep7	rs16785085	Chr17:25309989	f	Del(17D17Jcs40-D17Mit198)7Jcs : within coordinates of, Del(17D17Jcs41-D17Jcs15)8Jcs : within coordinates of, hlb156 : within coordinates of, Prss28 : Coding-Synonymous	SNP	G	G	2	A/G
PDpLep7	rs16785086	Chr17:25310058	f	Del(17D17Jcs40-D17Mit198)7Jcs : within coordinates of, Del(17D17Jcs41-D17Jcs15)8Jcs : within coordinates of, hlb156 : within coordinates of, Prss28 : Coding-Synonymous	SNP	C	C	2	C/T
PDpLep7	rs16785087	Chr17:25310074	f	Del(17D17Jcs40-D17Mit198)7Jcs : within coordinates of, Del(17D17Jcs41-D17Jcs15)8Jcs : within coordinates of, hlb156 : within coordinates of, Prss28 : Coding-Synonymous	SNP	T	T	2	C/T
PDpLep7	rs16793372	Chr17:25310719	f	Del(17D17Jcs40-D17Mit198)7Jcs : within coordinates of, Del(17D17Jcs41-D17Jcs15)8Jcs : within coordinates of, hlb156 : within coordinates of, Prss28 : Intron	SNP	G	G	2	G/T
PDpLep7	rs16785094	Chr17:25311133	f	Del(17D17Jcs40-D17Mit198)7Jcs : within coordinates of, Del(17D17Jcs41-D17Jcs15)8Jcs : within coordinates of, hlb156 : within coordinates of, Prss28 : Intron	SNP	T	T	5	C/T
PDpLep7	rs16793378	Chr17:25311576	f	Del(17D17Jcs40-D17Mit198)7Jcs : within coordinates of, Del(17D17Jcs41-D17Jcs15)8Jcs : within coordinates of, hlb156 : within coordinates of, Prss28 : Coding-Synonymous	SNP	C	C	2	C/T
PDpLep7	rs16793379	Chr17:25311646	f	Del(17D17Jcs40-D17Mit198)7Jcs : within coordinates of, Del(17D17Jcs41-D17Jcs15)8Jcs : within coordinates of, hlb156 : within coordinates of, Prss28 : Coding-NonSynonymous	SNP	G	G	2	A/G
PDpLep7	rs16802938	Chr17:25318492	f	Del(17D17Jcs40-D17Mit198)7Jcs : within coordinates of, Del(17D17Jcs41-D17Jcs15)8Jcs : within coordinates of, hlb156 : within coordinates of, Prss29 : Locus-Region	SNP	A	A	5	A/C
PDpLep7	rs16793402	Chr17:25321880	f	Del(17D17Jcs40-D17Mit198)7Jcs : within coordinates of, Del(17D17Jcs41-D17Jcs15)8Jcs : within coordinates of, hlb156 : within coordinates of, Prss29 : Intron	SNP	A	G	2	A/G
PDpLep7	rs16799699	Chr17:25364849	r	Del(17D17Jcs40-D17Mit198)7Jcs : within coordinates of, Del(17D17Jcs41-D17Jcs15)8Jcs : within coordinates of, hlb156 : within coordinates of, Tpsb2 : Locus-Region	SNP	A	A	3	A/T
PDpLep7	rs3023447	Chr17:25368989	f	Del(17D17Jcs40-D17Mit198)7Jcs : within coordinates of, Del(17D17Jcs41-D17Jcs15)8Jcs : within coordinates of, hlb156 : within coordinates of, Tpsg1 : Locus-Region	SNP	C	C	6	C/G
PDpLep7	rs8256996	Chr17:25370049	f	Del(17D17Jcs40-D17Mit198)7Jcs : within coordinates of, Del(17D17Jcs41-D17Jcs15)8Jcs : within coordinates of, hlb156 : within coordinates of, Tpsg1 : Locus-Region	SNP	T	T	4	C/T
PDpLep7	rs8252810	Chr17:25964280	r	Capn15 : Coding-NonSynonymous, Del(17D17Jcs40-D17Mit198)7Jcs : within coordinates of, Del(17D17Jcs41-D17Jcs15)8Jcs : within coordinates of, Gm26694 : within coordinates of, hlb156 : within coordinates of	SNP	C	C	2	C/T
PDpLep7	rs4231407	Chr17:27579338	r	Del(17D17Jcs40-D17Mit198)7Jcs : within coordinates of, hlb156 : within coordinates of, Hst4 : within coordinates of, Nudt3 : Locus-Region	SNP	G	G	2	G/T
PDpLep7	rs4231406	Chr17:27579344	r	Del(17D17Jcs40-D17Mit198)7Jcs : within coordinates of, hlb156 : within coordinates of, Hst4 : within coordinates of, Nudt3 : Locus-Region	SNP	A	A	6	A/C
PDpLep7	rs4231404	Chr17:27579535	r	Del(17D17Jcs40-D17Mit198)7Jcs : within coordinates of, hlb156 : within coordinates of, Hst4 : within coordinates of, Nudt3 : mRNA-UTR	SNP	C	C	5	C/T
PDpLep7	rs4231400	Chr17:27579772	r	Del(17D17Jcs40-D17Mit198)7Jcs : within coordinates of, hlb156 : within coordinates of, Hst4 : within coordinates of, Nudt3 : mRNA-UTR	SNP	C	T	4	C/T
PDpLep7	rs16820442	Chr17:28284791	f	9330112F22Rik : within coordinates of, hlb156 : within coordinates of, Hst4 : within coordinates of, Ppard : Intron	SNP	A	A	2	A/G
PDpLep7	rs16820473	Chr17:28286823	f	hlb156 : within coordinates of, Hst4 : within coordinates of, Ppard : Intron	SNP	C	C	2	A/C
PDpLep7	rs16820476	Chr17:28286876	f	hlb156 : within coordinates of, Hst4 : within coordinates of, Ppard : Intron	SNP	T	T	2	C/T
PDpLep7	rs16784928	Chr17:29095089	f	Cdkn1a : Intron, hlb156 : within coordinates of, Hst4 : within coordinates of	SNP	C	C	2	A/C
PDpLep7	rs16813174	Chr17:29096244	f	Cdkn1a : Intron, hlb156 : within coordinates of, Hst4 : within coordinates of	SNP	G	G	2	C/G
PDpLep7	rs16796277	Chr17:29096510	f	Cdkn1a : Intron, hlb156 : within coordinates of, Hst4 : within coordinates of	SNP	C	C	3	C/T
PDpLep7	rs16813226	Chr17:29096539	f	Cdkn1a : Intron, hlb156 : within coordinates of, Hst4 : within coordinates of	SNP	G	T	4	G/T
PDpLep7	rs16796310	Chr17:29096609	f	Cdkn1a : Intron, hlb156 : within coordinates of, Hst4 : within coordinates of	SNP	G	G	3	A/G
PDpLep7	rs16813239	Chr17:29096896	f	Cdkn1a : Intron, hlb156 : within coordinates of, Hst4 : within coordinates of	SNP	T	G	3	G/T
PDpLep7	rs16813252	Chr17:29098193	f	Cdkn1a : Intron, hlb156 : within coordinates of, Hst4 : within coordinates of	SNP	G	G	2	A/G
PDpLep7	rs16813256	Chr17:29098311	f	Cdkn1a : Intron, hlb156 : within coordinates of, Hst4 : within coordinates of	SNP	A	A	5	A/G
PDpLep7	rs16796553	Chr17:29098322	f	Cdkn1a : Intron, hlb156 : within coordinates of, Hst4 : within coordinates of	SNP	G	T	6	G/T
PDpLep7	rs16813258	Chr17:29098342	f	Cdkn1a : Intron, hlb156 : within coordinates of, Hst4 : within coordinates of	SNP	T	T	2	C/T
PDpLep7	rs16813263	Chr17:29098420	f	Cdkn1a : Coding-NonSynonymous, hlb156 : within coordinates of, Hst4 : within coordinates of	SNP	G	G	2	A/G
PDpLep7	rs16813265	Chr17:29098536	f	Cdkn1a : Coding-Synonymous, hlb156 : within coordinates of, Hst4 : within coordinates of	SNP	G	G	2	A/G
PDpLep7	rs16813266	Chr17:29098564	f	Cdkn1a : Coding-NonSynonymous, hlb156 : within coordinates of, Hst4 : within coordinates of	SNP	G	G	2	C/G
PDpLep7	rs16813267	Chr17:29098593	f	Cdkn1a : Coding-Synonymous, hlb156 : within coordinates of, Hst4 : within coordinates of	SNP	T	C	5	C/T
PDpLep7	rs16813268	Chr17:29098613	f	Cdkn1a : Coding-NonSynonymous, hlb156 : within coordinates of, Hst4 : within coordinates of	SNP	G	G	2	A/G
PDpLep7	rs16813269	Chr17:29098658	f	Cdkn1a : Coding-NonSynonymous, hlb156 : within coordinates of, Hst4 : within coordinates of	SNP	G	G	2	A/G
PDpLep7	rs16796143	Chr17:29098722	f	Cdkn1a : Coding-Synonymous, hlb156 : within coordinates of, Hst4 : within coordinates of	SNP	A	G	5	A/G
PDpLep7	rs16796167	Chr17:29099183	f	Cdkn1a : Intron, hlb156 : within coordinates of, Hst4 : within coordinates of	SNP	A	G	3	A/G
PDpLep7	rs13467251	Chr17:29099709	f	Cdkn1a : mRNA-UTR, hlb156 : within coordinates of, Hst4 : within coordinates of	SNP	C	C	2	C/T
PDpLep7	rs13467249	Chr17:29099734	f	Cdkn1a : mRNA-UTR, hlb156 : within coordinates of, Hst4 : within coordinates of	SNP	T	T	3	A/T
PDpLep7	rs16783738	Chr17:29099954	f	Cdkn1a : mRNA-UTR, hlb156 : within coordinates of, Hst4 : within coordinates of	SNP	C	C	3	C/T
PDpLep7	rs13467243	Chr17:29099987	f	Cdkn1a : mRNA-UTR, hlb156 : within coordinates of, Hst4 : within coordinates of	SNP	A	G	5	A/G
PDpLep7	rs13467248	Chr17:29100175	f	Cdkn1a : mRNA-UTR, hlb156 : within coordinates of, Hst4 : within coordinates of	SNP	T	T	6	C/T
PDpLep7	rs16783749	Chr17:29100188	f	Cdkn1a : mRNA-UTR, hlb156 : within coordinates of, Hst4 : within coordinates of	SNP	A	A	3	A/G
PDpLep7	rs16783750	Chr17:29100538	f	Cdkn1a : mRNA-UTR, hlb156 : within coordinates of, Hst4 : within coordinates of	SNP	G	G	3	A/G
PDpLep7	rs16783751	Chr17:29100561	f	Cdkn1a : mRNA-UTR, hlb156 : within coordinates of, Hst4 : within coordinates of	SNP	A	A	3	A/T
PDpLep7	rs16783752	Chr17:29100669	f	Cdkn1a : mRNA-UTR, hlb156 : within coordinates of, Hst4 : within coordinates of	SNP	G	G	3	A/G
PDpLep7	rs16813432	Chr17:31142312	f	Del(17Abcg1-Cbs)2Yah : within coordinates of, Del(17Abcg1-Rrp1b)5Yey : within coordinates of, Dp(17Abcg1-Cbs)1Yah : within coordinates of, Dp(17Abcg1-Rrp1b)3Yey : within coordinates of, hlb156 : within coordinates of, Hst6 : within coordinates of, Tff2 : Coding-NonSynonymous	SNP	C	T	2	C/T
PDpLep7	rs16802805	Chr17:31142380	f	Del(17Abcg1-Cbs)2Yah : within coordinates of, Del(17Abcg1-Rrp1b)5Yey : within coordinates of, Dp(17Abcg1-Cbs)1Yah : within coordinates of, Dp(17Abcg1-Rrp1b)3Yey : within coordinates of, hlb156 : within coordinates of, Hst6 : within coordinates of, Tff2 : Intron	SNP	C	T	3	C/T
PDpLep7	rs16802811	Chr17:31142558	f	Del(17Abcg1-Cbs)2Yah : within coordinates of, Del(17Abcg1-Rrp1b)5Yey : within coordinates of, Dp(17Abcg1-Cbs)1Yah : within coordinates of, Dp(17Abcg1-Rrp1b)3Yey : within coordinates of, hlb156 : within coordinates of, Hst6 : within coordinates of, Tff2 : Intron	SNP	A	A	6	A/T
PDpLep7	rs16802814	Chr17:31142649	f	Del(17Abcg1-Cbs)2Yah : within coordinates of, Del(17Abcg1-Rrp1b)5Yey : within coordinates of, Dp(17Abcg1-Cbs)1Yah : within coordinates of, Dp(17Abcg1-Rrp1b)3Yey : within coordinates of, hlb156 : within coordinates of, Hst6 : within coordinates of, Tff2 : Intron	SNP	C	C	3	C/T
PDpLep7	rs16813494	Chr17:31145881	r	Del(17Abcg1-Cbs)2Yah : within coordinates of, Del(17Abcg1-Rrp1b)5Yey : within coordinates of, Dp(17Abcg1-Cbs)1Yah : within coordinates of, Dp(17Abcg1-Rrp1b)3Yey : within coordinates of, hlb156 : within coordinates of, Hst6 : within coordinates of, Tff2 : Locus-Region	SNP	C	T	2	C/T
PDpLep7	rs16813489	Chr17:31145934	r	Del(17Abcg1-Cbs)2Yah : within coordinates of, Del(17Abcg1-Rrp1b)5Yey : within coordinates of, Dp(17Abcg1-Cbs)1Yah : within coordinates of, Dp(17Abcg1-Rrp1b)3Yey : within coordinates of, hlb156 : within coordinates of, Hst6 : within coordinates of, Tff2 : Locus-Region	SNP	G	G	2	A/G
PDpLep7	rs4231409	Chr17:31612960	f	Cbs : mRNA-UTR, Del(17Abcg1-Cbs)2Yah : within coordinates of, Del(17Abcg1-Rrp1b)5Yey : within coordinates of, Dp(17Abcg1-Cbs)1Yah : within coordinates of, Dp(17Abcg1-Rrp1b)3Yey : within coordinates of, hlb156 : within coordinates of, Hst6 : within coordinates of	SNP	T	T	2	C/T
PDpLep7	rs4231410	Chr17:31612983	f	Cbs : mRNA-UTR, Del(17Abcg1-Cbs)2Yah : within coordinates of, Del(17Abcg1-Rrp1b)5Yey : within coordinates of, Dp(17Abcg1-Cbs)1Yah : within coordinates of, Dp(17Abcg1-Rrp1b)3Yey : within coordinates of, hlb156 : within coordinates of, Hst6 : within coordinates of	SNP	C	C	2	C/T
PDpLep7	rs4231412	Chr17:31613128	f	Cbs : mRNA-UTR, Del(17Abcg1-Cbs)2Yah : within coordinates of, Del(17Abcg1-Rrp1b)5Yey : within coordinates of, Dp(17Abcg1-Cbs)1Yah : within coordinates of, Dp(17Abcg1-Rrp1b)3Yey : within coordinates of, hlb156 : within coordinates of, Hst6 : within coordinates of	SNP	G	G	2	A/G
PDpLep7	rs8239218	Chr17:32546556	f	Cyp4f16 : Intron, repro17 : within coordinates of	SNP	C	C	2	A/C
PDpLep7	rs8239221	Chr17:32905279	r	Cyp4f14 : mRNA-UTR, repro17 : within coordinates of	SNP	G	G	2	A/G
PDpLep7	rs16787203	Chr17:32908947	r	Cyp4f14 : Intron, repro17 : within coordinates of	SNP	T	T	2	C/T
PDpLep7	rs8239215	Chr17:32910895	r	Cyp4f14 : Intron, repro17 : within coordinates of	SNP	G	G	2	A/G
PDpLep7	rs8256727	Chr17:33940193	r	nmf318 : within coordinates of, Pfdn6 : mRNA-UTR, Pfdn6 : Intron, repro17 : within coordinates of, Wdr46 : Locus-Region	SNP	G	G	5	A/G
PDpLep7	rs8252772	Chr17:33954953	f	nmf318 : within coordinates of, repro17 : within coordinates of, Rps18 : Intron, Vps52 : Locus-Region	SNP	G	T	4	G/T
PDpLep7	rs16787210	Chr17:33975475	r	H2-K2 : Intron, nmf318 : within coordinates of, repro17 : within coordinates of	SNP	G	A	3	A/G
PDpLep7	rs16802499	Chr17:33975574	r	H2-K2 : Noncoding-Transcript-Variant, nmf318 : within coordinates of, repro17 : within coordinates of	SNP	C	C	2	A/C
PDpLep7	rs8254261	Chr17:33978539	f	H2-K2 : Intron, nmf318 : within coordinates of, repro17 : within coordinates of	SNP	G	G	4	A/G
PDpLep7	rs8254264	Chr17:33978615	f	H2-K2 : Intron, nmf318 : within coordinates of, repro17 : within coordinates of	SNP	T	C	5	C/T
PDpLep7	rs8236436	Chr17:33978636	f	H2-K2 : Intron, nmf318 : within coordinates of, repro17 : within coordinates of	SNP	G	A	6	A/G
PDpLep7	rs8237574	Chr17:33978759	f	H2-K2 : Noncoding-Transcript-Variant, nmf318 : within coordinates of, repro17 : within coordinates of	SNP	G	T	5	G/T
PDpLep7	rs8237878	Chr17:34112725	r	Brd2 : Intron, nmf318 : within coordinates of, repro17 : within coordinates of	Mixed	C	T	2	-/C/T
PDpLep7	rs8237875	Chr17:34112780	r	Brd2 : Intron, nmf318 : within coordinates of, repro17 : within coordinates of	SNP	A	G	3	A/G
PDpLep7	rs8238002	Chr17:34137940	f	H2-DMa : Coding-Synonymous, nmf318 : within coordinates of, repro17 : within coordinates of	SNP	G	G	2	A/G
PDpLep7	rs8238003	Chr17:34138492	f	H2-DMa : Coding-NonSynonymous, nmf318 : within coordinates of, repro17 : within coordinates of	SNP	A	G	3	A/G
PDpLep7	rs8252714	Chr17:34166482	r	nmf318 : within coordinates of, repro17 : within coordinates of	SNP	A	A	2	A/G
PDpLep7	rs8237885	Chr17:34167146	r	nmf318 : within coordinates of, repro17 : within coordinates of	SNP	G	A	4	A/G
PDpLep7	rs8237884	Chr17:34167171	r	nmf318 : within coordinates of, repro17 : within coordinates of	SNP	C	C	2	C/T
PDpLep7	rs8237895	Chr17:34170558	r	nmf318 : within coordinates of, repro17 : within coordinates of	SNP	A	T	4	A/T
PDpLep7	rs8242282	Chr17:34187635	r	nmf318 : within coordinates of, Psmb9 : Locus-Region, repro17 : within coordinates of, Tap1 : mRNA-UTR	SNP	G	G	4	A/G
PDpLep7	rs8242285	Chr17:34188426	f	nmf318 : within coordinates of, Psmb9 : Locus-Region, repro17 : within coordinates of, Tap1 : Intron	SNP	A	G	3	A/G
PDpLep7	rs8242314	Chr17:34190620	f	nmf318 : within coordinates of, repro17 : within coordinates of, Tap1 : Coding-NonSynonymous	SNP	A	G	5	A/G
PDpLep7	rs8242315	Chr17:34190636	f	nmf318 : within coordinates of, repro17 : within coordinates of, Tap1 : Coding-Synonymous	SNP	G	G	5	A/G
PDpLep7	rs8242324	Chr17:34190765	r	nmf318 : within coordinates of, repro17 : within coordinates of, Tap1 : Coding-Synonymous	SNP	G	A	5	A/G
PDpLep7	rs8242318	Chr17:34190889	r	nmf318 : within coordinates of, repro17 : within coordinates of, Tap1 : Intron	SNP	A	G	2	A/G
PDpLep7	rs8242336	Chr17:34191406	r	nmf318 : within coordinates of, repro17 : within coordinates of, Tap1 : Coding-Synonymous	SNP	G	A	5	A/G
PDpLep7	rs8242334	Chr17:34191505	r	nmf318 : within coordinates of, repro17 : within coordinates of, Tap1 : Coding-Synonymous	SNP	G	C	3	C/G
PDpLep7	rs8242347	Chr17:34191777	f	nmf318 : within coordinates of, repro17 : within coordinates of, Tap1 : Intron	SNP	C	T	2	C/T
PDpLep7	rs8242349	Chr17:34191811	f	nmf318 : within coordinates of, repro17 : within coordinates of, Tap1 : Intron	SNP	T	C	2	C/T
PDpLep7	rs8242351	Chr17:34191853	f	nmf318 : within coordinates of, repro17 : within coordinates of, Tap1 : Intron	SNP	A	G	4	A/G
PDpLep7	rs8242408	Chr17:34192371	r	nmf318 : within coordinates of, repro17 : within coordinates of, Tap1 : Intron	SNP	T	T	4	C/T
PDpLep7	rs8242354	Chr17:34192725	r	nmf318 : within coordinates of, repro17 : within coordinates of, Tap1 : Intron	SNP	A	G	2	A/G
PDpLep7	rs8242353	Chr17:34192900	r	nmf318 : within coordinates of, repro17 : within coordinates of, Tap1 : Intron, Tap1 : Coding-NonSynonymous	SNP	T	C	5	C/T
PDpLep7	rs8237582	Chr17:34193026	r	nmf318 : within coordinates of, repro17 : within coordinates of, Tap1 : Intron	SNP	G	G	3	G/T
PDpLep7	rs8242387	Chr17:34193240	r	nmf318 : within coordinates of, repro17 : within coordinates of, Tap1 : Coding-NonSynonymous	SNP	G	G	2	A/G
PDpLep7	rs3023450	Chr17:34193620	f	nmf318 : within coordinates of, repro17 : within coordinates of, Tap1 : Coding-NonSynonymous	SNP	C	T	6	C/T
PDpLep7	rs8242399	Chr17:34193787	r	nmf318 : within coordinates of, repro17 : within coordinates of, Tap1 : Intron	SNP	G	G	4	A/G
PDpLep7	rs8242388	Chr17:34193922	r	nmf318 : within coordinates of, repro17 : within coordinates of, Tap1 : Coding-Synonymous	SNP	A	G	4	A/G
PDpLep7	rs8242362	Chr17:34194185	f	nmf318 : within coordinates of, repro17 : within coordinates of, Tap1 : Intron	SNP	A	A	2	A/T
PDpLep7	rs8242410	Chr17:34194818	f	nmf318 : within coordinates of, repro17 : within coordinates of, Tap1 : Intron	SNP	A	T	2	A/T
PDpLep7	rs8242381	Chr17:34195300	f	nmf318 : within coordinates of, repro17 : within coordinates of, Tap1 : Intron	SNP	G	A	3	A/G
PDpLep7	rs8242383	Chr17:34195322	f	nmf318 : within coordinates of, repro17 : within coordinates of, Tap1 : Intron	SNP	C	C	2	C/G/T
PDpLep7	rs8242384	Chr17:34195323	f	nmf318 : within coordinates of, repro17 : within coordinates of, Tap1 : Intron	SNP	A	G	2	A/G
PDpLep7	rs8242412	Chr17:34196471	f	nmf318 : within coordinates of, Psmb8 : Locus-Region, repro17 : within coordinates of, Tap1 : Intron	SNP	G	G	3	C/G
PDpLep7	rs8242413	Chr17:34196501	f	nmf318 : within coordinates of, Psmb8 : Locus-Region, repro17 : within coordinates of, Tap1 : Intron	SNP	C	C	3	C/T
PDpLep7	rs8242414	Chr17:34196541	f	nmf318 : within coordinates of, Psmb8 : Locus-Region, repro17 : within coordinates of, Tap1 : Intron	SNP	G	A	4	A/G
PDpLep7	rs8242415	Chr17:34196666	f	nmf318 : within coordinates of, Psmb8 : Locus-Region, repro17 : within coordinates of, Tap1 : Coding-Synonymous	SNP	C	C	2	C/T
PDpLep7	rs8242416	Chr17:34196871	r	nmf318 : within coordinates of, Psmb8 : Locus-Region, repro17 : within coordinates of, Tap1 : mRNA-UTR	SNP	T	T	3	A/T
PDpLep7	rs3023442	Chr17:34196995	f	nmf318 : within coordinates of, Psmb8 : Locus-Region, repro17 : within coordinates of, Tap1 : mRNA-UTR	SNP	G	A	7	A/G
PDpLep7	rs3090565	Chr17:34197034	f	nmf318 : within coordinates of, Psmb8 : Locus-Region, repro17 : within coordinates of, Tap1 : mRNA-UTR	SNP	T	C	7	C/T
PDpLep7	rs8252761	Chr17:34197881	r	nmf318 : within coordinates of, Psmb8 : Locus-Region, repro17 : within coordinates of	SNP	G	G	5	A/G
PDpLep7	rs8252760	Chr17:34197912	r	nmf318 : within coordinates of, Psmb8 : Locus-Region, repro17 : within coordinates of	SNP	C	C	5	C/T
PDpLep7	rs16799347	Chr17:34206250	f	nmf318 : within coordinates of, repro17 : within coordinates of, Tap2 : Intron	SNP	G	G	4	A/G
PDpLep7	rs8258609	Chr17:34208497	r	nmf318 : within coordinates of, repro17 : within coordinates of, Tap2 : Intron	SNP	C	C	6	C/T
PDpLep7	rs16800518	Chr17:34208577	r	nmf318 : within coordinates of, repro17 : within coordinates of, Tap2 : Intron	SNP	G	G	2	A/G
PDpLep7	rs8258615	Chr17:34209104	f	nmf318 : within coordinates of, repro17 : within coordinates of, Tap2 : Coding-Synonymous	SNP	A	A	5	A/C
PDpLep7	rs8258619	Chr17:34211522	f	Gm15821 : within coordinates of, nmf318 : within coordinates of, repro17 : within coordinates of, Tap2 : Intron	SNP	C	C	4	C/T
PDpLep7	rs16800407	Chr17:34211645	f	Gm15821 : within coordinates of, nmf318 : within coordinates of, repro17 : within coordinates of, Tap2 : Intron	SNP	C	T	4	C/T
PDpLep7	rs16800408	Chr17:34211661	f	Gm15821 : within coordinates of, nmf318 : within coordinates of, repro17 : within coordinates of, Tap2 : Intron	SNP	T	T	3	C/T
PDpLep7	rs8258620	Chr17:34211799	f	Gm15821 : within coordinates of, nmf318 : within coordinates of, repro17 : within coordinates of, Tap2 : Intron	SNP	C	T	5	C/T
PDpLep7	rs8258621	Chr17:34211836	f	Gm15821 : Noncoding-Transcript-Variant, nmf318 : within coordinates of, repro17 : within coordinates of, Tap2 : Intron	SNP	C	T	5	C/T
PDpLep7	rs8258622	Chr17:34211866	f	Gm15821 : Noncoding-Transcript-Variant, nmf318 : within coordinates of, repro17 : within coordinates of, Tap2 : Intron	SNP	C	T	6	C/T
PDpLep7	rs8258623	Chr17:34211951	f	Gm15821 : Noncoding-Transcript-Variant, nmf318 : within coordinates of, repro17 : within coordinates of, Tap2 : Coding-Synonymous	SNP	C	C	5	A/C
PDpLep7	rs16797607	Chr17:34211985	f	Gm15821 : Noncoding-Transcript-Variant, nmf318 : within coordinates of, repro17 : within coordinates of, Tap2 : Coding-NonSynonymous	SNP	G	A	6	A/G
PDpLep7	rs8258624	Chr17:34212289	r	Gm15821 : Noncoding-Transcript-Variant, nmf318 : within coordinates of, repro17 : within coordinates of, Tap2 : Coding-Synonymous	SNP	A	A	5	A/G
PDpLep7	rs8258659	Chr17:34213656	f	Gm15821 : Intron, nmf318 : within coordinates of, repro17 : within coordinates of, Tap2 : Intron	SNP	A	G	5	A/G
PDpLep7	rs16799808	Chr17:34213843	f	Gm15821 : Intron, nmf318 : within coordinates of, repro17 : within coordinates of, Tap2 : Intron	SNP	A	A	4	A/T
PDpLep7	rs8258636	Chr17:34214264	r	Gm15821 : Noncoding-Transcript-Variant, nmf318 : within coordinates of, repro17 : within coordinates of, Tap2 : Intron	SNP	G	G	7	C/G
PDpLep7	rs8258635	Chr17:34214272	r	Gm15821 : Noncoding-Transcript-Variant, nmf318 : within coordinates of, repro17 : within coordinates of, Tap2 : Intron	SNP	C	C	3	C/T
PDpLep7	rs8258639	Chr17:34215395	r	nmf318 : within coordinates of, repro17 : within coordinates of, Tap2 : Coding-Synonymous	SNP	C	C	4	C/T
PDpLep7	rs8258638	Chr17:34215464	r	nmf318 : within coordinates of, repro17 : within coordinates of, Tap2 : Coding-Synonymous	SNP	T	T	3	C/T
PDpLep7	rs16800268	Chr17:34215470	r	nmf318 : within coordinates of, repro17 : within coordinates of, Tap2 : Coding-Synonymous	SNP	G	G	2	A/G
PDpLep7	rs8258647	Chr17:34215571	r	nmf318 : within coordinates of, repro17 : within coordinates of, Tap2 : Intron	SNP	C	G	6	C/G
PDpLep7	rs8258646	Chr17:34215684	r	nmf318 : within coordinates of, repro17 : within coordinates of, Tap2 : Intron	SNP	C	C	6	C/T
PDpLep7	rs8258649	Chr17:34215804	f	nmf318 : within coordinates of, repro17 : within coordinates of, Tap2 : Intron	SNP	C	C	3	C/T
PDpLep7	rs8258650	Chr17:34215860	f	nmf318 : within coordinates of, repro17 : within coordinates of, Tap2 : Intron	SNP	C	C	3	C/T
PDpLep7	rs8258651	Chr17:34215874	f	nmf318 : within coordinates of, repro17 : within coordinates of, Tap2 : Intron	SNP	T	T	3	C/T
PDpLep7	rs8258652	Chr17:34215894	f	nmf318 : within coordinates of, repro17 : within coordinates of, Tap2 : Intron	SNP	C	C	6	A/C
PDpLep7	rs8258653	Chr17:34215905	f	nmf318 : within coordinates of, repro17 : within coordinates of, Tap2 : Intron	SNP	C	C	5	A/C
PDpLep7	rs8258654	Chr17:34216042	f	nmf318 : within coordinates of, repro17 : within coordinates of, Tap2 : Coding-Synonymous	SNP	G	G	6	A/G
PDpLep7	rs8258655	Chr17:34216067	f	nmf318 : within coordinates of, repro17 : within coordinates of, Tap2 : Coding-Synonymous	SNP	C	C	6	C/T
PDpLep7	rs16800270	Chr17:34216100	f	nmf318 : within coordinates of, repro17 : within coordinates of, Tap2 : mRNA-UTR	SNP	T	C	5	C/T
PDpLep7	rs8258656	Chr17:34216641	r	nmf318 : within coordinates of, repro17 : within coordinates of, Tap2 : Locus-Region	SNP	G	G	3	A/G
PDpLep7	rs16799799	Chr17:34216667	r	nmf318 : within coordinates of, repro17 : within coordinates of, Tap2 : Locus-Region	SNP	G	A	3	A/G
PDpLep7	rs8238038	Chr17:34314301	f	H2-Eb1 : Coding-NonSynonymous, nmf318 : within coordinates of, repro17 : within coordinates of	SNP	A	A	4	A/G
PDpLep7	rs8238039	Chr17:34314357	f	H2-Eb1 : Coding-Synonymous, nmf318 : within coordinates of, repro17 : within coordinates of	SNP	A	A	2	A/C
PDpLep7	rs8256710	Chr17:34314576	f	H2-Eb1 : Intron, nmf318 : within coordinates of, repro17 : within coordinates of	SNP	G	G	3	A/G
PDpLep7	rs8256716	Chr17:34314946	f	H2-Eb1 : Intron, nmf318 : within coordinates of, repro17 : within coordinates of	SNP	A	G	2	A/G
PDpLep7	rs8256717	Chr17:34314971	f	H2-Eb1 : Intron, nmf318 : within coordinates of, repro17 : within coordinates of	SNP	G	A	4	A/G
PDpLep7	rs8256720	Chr17:34315050	f	H2-Eb1 : Coding-Synonymous, nmf318 : within coordinates of, repro17 : within coordinates of	SNP	G	A	4	A/G
PDpLep7	rs8265718	Chr17:34342601	f	H2-Ea-ps : Intron, nmf318 : within coordinates of, repro17 : within coordinates of	SNP	A	T	4	A/T
PDpLep7	rs8265720	Chr17:34342653	f	H2-Ea-ps : Intron, nmf318 : within coordinates of, repro17 : within coordinates of	SNP	C	T	5	C/T
PDpLep7	rs8265722	Chr17:34342687	f	H2-Ea-ps : Intron, nmf318 : within coordinates of, repro17 : within coordinates of	SNP	G	G	3	A/G
PDpLep7	rs8265723	Chr17:34342700	f	H2-Ea-ps : Intron, nmf318 : within coordinates of, repro17 : within coordinates of	SNP	A	G	4	A/G
PDpLep7	rs3693576	Chr17:34344816	f	H2-Ea-ps : Intron, nmf318 : within coordinates of, repro17 : within coordinates of	SNP	C	C	5	C/T
PDpLep7	rs3693692	Chr17:34344873	f	H2-Ea-ps : Intron, nmf318 : within coordinates of, repro17 : within coordinates of	SNP	A	A	6	A/G
PDpLep7	rs8238029	Chr17:34345577	f	H2-Ea-ps : Intron, nmf318 : within coordinates of, repro17 : within coordinates of	SNP	G	G	3	A/G
PDpLep7	rs8238030	Chr17:34345615	f	H2-Ea-ps : Intron, nmf318 : within coordinates of, repro17 : within coordinates of	SNP	C	C	4	C/T
PDpLep7	rs8238033	Chr17:34345675	f	H2-Ea-ps : Intron, nmf318 : within coordinates of, repro17 : within coordinates of	SNP	G	G	4	A/G
PDpLep7	rs8238023	Chr17:34346044	f	H2-Ea-ps : Intron, nmf318 : within coordinates of, repro17 : within coordinates of	SNP	C	C	4	C/G
PDpLep7	rs8238025	Chr17:34346138	f	H2-Ea-ps : Intron, nmf318 : within coordinates of, repro17 : within coordinates of	SNP	A	A	4	A/C
PDpLep7	rs8238027	Chr17:34346169	f	H2-Ea-ps : Intron, nmf318 : within coordinates of, repro17 : within coordinates of	SNP	A	A	3	A/C
PDpLep7	rs8238028	Chr17:34346206	f	H2-Ea-ps : Intron, nmf318 : within coordinates of, repro17 : within coordinates of	SNP	A	A	4	A/C
PDpLep7	rs8238022	Chr17:34346386	r	H2-Ea-ps : Intron, nmf318 : within coordinates of, repro17 : within coordinates of	SNP	T	T	4	G/T
PDpLep7	rs8238019	Chr17:34346436	r	H2-Ea-ps : Intron, nmf318 : within coordinates of, repro17 : within coordinates of	SNP	T	T	3	C/T
PDpLep7	rs8237585	Chr17:34656479	f	nmf318 : within coordinates of, repro17 : within coordinates of	SNP	C	C	3	C/T
PDpLep7	rs8237790	Chr17:34657833	f	nmf318 : within coordinates of, repro17 : within coordinates of	SNP	G	G	5	A/G
PDpLep7	rs8249948	Chr17:34667491	f	nmf318 : within coordinates of, repro17 : within coordinates of	SNP	T	T	2	C/T
PDpLep7	rs8249962	Chr17:34676581	f	nmf318 : within coordinates of, repro17 : within coordinates of, Tnxb : Intron	SNP	T	T	2	G/T
PDpLep7	rs8249965	Chr17:34677301	f	nmf318 : within coordinates of, repro17 : within coordinates of, Tnxb : Intron	SNP	C	C	3	A/C
PDpLep7	rs8249976	Chr17:34688437	f	nmf318 : within coordinates of, repro17 : within coordinates of, Tnxb : Intron	SNP	C	A	2	A/C
PDpLep7	rs8247963	Chr17:34727049	f	nmf318 : within coordinates of, repro17 : within coordinates of	SNP	G	C	3	C/G
PDpLep7	rs8253717	Chr17:34740750	r	C4b : Intron, nmf318 : within coordinates of, repro17 : within coordinates of	SNP	C	C	2	A/C
PDpLep7	rs8240769	Chr17:34769624	f	nmf318 : within coordinates of, repro17 : within coordinates of	SNP	A	A	2	A/G
PDpLep7	rs8259505	Chr17:34777301	r	nmf318 : within coordinates of, repro17 : within coordinates of, Tnxa : within coordinates of	SNP	C	C	2	C/T
PDpLep7	rs8240700	Chr17:34779181	f	nmf318 : within coordinates of, repro17 : within coordinates of, Tnxa : within coordinates of	SNP	G	A	5	A/G
PDpLep7	rs8253711	Chr17:34813587	r	C4a : within coordinates of, nmf318 : within coordinates of, repro17 : within coordinates of	SNP	A	A	4	A/C
PDpLep7	rs8252782	Chr17:34822267	f	C4a : within coordinates of, nmf318 : within coordinates of, repro17 : within coordinates of	SNP	T	T	3	C/T
PDpLep7	rs4231449	Chr17:34856599	f	Cfb : Intron, Gm20547 : within coordinates of, Nelfe : Intron, nmf318 : within coordinates of, repro17 : within coordinates of	SNP	A	A	2	A/G
PDpLep7	rs8237843	Chr17:34977787	f	Gm10501 : within coordinates of, Hspa1l : Coding-Synonymous, nmf318 : within coordinates of, repro17 : within coordinates of	SNP	G	T	2	G/T
PDpLep7	rs8247970	Chr17:35114279	f	Ly6g5b : mRNA-UTR, nmf318 : within coordinates of, repro17 : within coordinates of	SNP	T	T	5	C/T
PDpLep7	rs8237822	Chr17:35115508	r	Ly6g5b : Locus-Region, nmf318 : within coordinates of, repro17 : within coordinates of	SNP	T	T	5	G/T
PDpLep7	rs8237840	Chr17:35115979	r	Csnk2b : Locus-Region, Ly6g5b : Locus-Region, nmf318 : within coordinates of, repro17 : within coordinates of	SNP	C	C	2	C/T
PDpLep7	rs8256688	Chr17:35170541	r	Aif1 : Locus-Region, nmf318 : within coordinates of, repro17 : within coordinates of	SNP	G	G	3	G/T
PDpLep7	rs8257036	Chr17:35201381	f	nmf318 : within coordinates of, repro17 : within coordinates of, Tnf : Intron	SNP	G	G	3	G/T
PDpLep7	rs8257038	Chr17:35201512	f	nmf318 : within coordinates of, repro17 : within coordinates of, Tnf : Intron	SNP	G	G	6	A/G
PDpLep7	rs8257039	Chr17:35201515	f	nmf318 : within coordinates of, repro17 : within coordinates of, Tnf : Intron	SNP	C	C	2	C/T
PDpLep7	rs8237589	Chr17:35201612	r	nmf318 : within coordinates of, repro17 : within coordinates of, Tnf : Intron	SNP	G	G	4	A/G
PDpLep7	rs8237590	Chr17:35201639	r	nmf318 : within coordinates of, repro17 : within coordinates of, Tnf : Intron	SNP	A	A	4	A/G
PDpLep7	rs8254220	Chr17:35201817	r	nmf318 : within coordinates of, repro17 : within coordinates of, Tnf : Coding-Synonymous	SNP	C	C	2	A/C
PDpLep7	rs8237593	Chr17:35201939	r	nmf318 : within coordinates of, repro17 : within coordinates of, Tnf : mRNA-UTR	SNP	T	T	6	C/T
PDpLep7	rs8238042	Chr17:35201976	r	nmf318 : within coordinates of, repro17 : within coordinates of, Tnf : mRNA-UTR	SNP	G	G	2	A/G
PDpLep7	rs8238041	Chr17:35202027	r	nmf318 : within coordinates of, repro17 : within coordinates of, Tnf : Locus-Region	SNP	G	G	4	A/G
PDpLep7	rs8238040	Chr17:35202078	r	nmf318 : within coordinates of, repro17 : within coordinates of, Tnf : Locus-Region	SNP	A	A	4	A/C
PDpLep7	rs8252728	Chr17:35204312	f	Lta : Intron, nmf318 : within coordinates of, repro17 : within coordinates of	SNP	A	A	5	A/G
PDpLep7	rs8256842	Chr17:35323300	f	Dp(17Nfkbil1-Olfr91)1Cogr : within coordinates of, H2-Q1 : Coding-NonSynonymous, nmf318 : within coordinates of, repro17 : within coordinates of	SNP	C	T	2	C/T
PDpLep7	rs4231462	Chr17:35512735	f	Dp(17Nfkbil1-Olfr91)1Cogr : within coordinates of, nmf318 : within coordinates of, repro17 : within coordinates of, Tcf19 : mRNA-UTR	SNP	G	G	5	A/G
PDpLep7	rs4231470	Chr17:35513125	f	Dp(17Nfkbil1-Olfr91)1Cogr : within coordinates of, nmf318 : within coordinates of, repro17 : within coordinates of, Tcf19 : mRNA-UTR	SNP	G	G	6	A/G
PDpLep7	rs8237930	Chr17:36081009	r	Dp(17Nfkbil1-Olfr91)1Cogr : within coordinates of, H2-Bl : Coding-NonSynonymous, nmf318 : within coordinates of, repro17 : within coordinates of	SNP	G	C	3	C/G
PDpLep7	rs8237927	Chr17:36081022	r	Dp(17Nfkbil1-Olfr91)1Cogr : within coordinates of, H2-Bl : Coding-NonSynonymous, nmf318 : within coordinates of, repro17 : within coordinates of	SNP	C	T	3	C/T
PDpLep7	rs8237920	Chr17:36081102	r	Dp(17Nfkbil1-Olfr91)1Cogr : within coordinates of, H2-Bl : Coding-Synonymous, nmf318 : within coordinates of, repro17 : within coordinates of	SNP	A	C	3	A/C
PDpLep7	rs8237911	Chr17:36083808	f	Dp(17Nfkbil1-Olfr91)1Cogr : within coordinates of, H2-Bl : Coding-Synonymous, nmf318 : within coordinates of, repro17 : within coordinates of	SNP	C	T	3	C/T
PDpLep7	rs8237915	Chr17:36083927	f	Dp(17Nfkbil1-Olfr91)1Cogr : within coordinates of, H2-Bl : Coding-NonSynonymous, nmf318 : within coordinates of, repro17 : within coordinates of	SNP	C	G	3	C/G
PDpLep7	rs8239827	Chr17:36970435	r	Dp(17Nfkbil1-Olfr91)1Cogr : within coordinates of, H2-M6-ps : within coordinates of, nmf318 : within coordinates of, repro17 : within coordinates of	SNP	T	G	4	G/T
PDpLep7	rs8238077	Chr17:36989398	r	Dp(17Nfkbil1-Olfr91)1Cogr : within coordinates of, H2-M5 : Intron, nmf318 : within coordinates of, repro17 : within coordinates of	SNP	G	G	2	G/T
PDpLep7	rs8238076	Chr17:36989433	r	Dp(17Nfkbil1-Olfr91)1Cogr : within coordinates of, H2-M5 : Coding-Synonymous, nmf318 : within coordinates of, repro17 : within coordinates of	SNP	C	C	2	A/C
PDpLep7	rs3150890	Chr17:37839635	f	nmf318 : within coordinates of, repro17 : within coordinates of	SNP	T	A	5	A/T
PDpLep7	rs3150891	Chr17:37839691	f	nmf318 : within coordinates of, repro17 : within coordinates of	SNP	A	G	5	A/G
PDpLep7	rs3145728	Chr17:37839910	f	nmf318 : within coordinates of, repro17 : within coordinates of	SNP	C	T	6	C/T
PDpLep7	rs8256205	Chr17:39843456	r	Gm9580 : within coordinates of, Gm26917 : within coordinates of, nmf318 : within coordinates of, repro17 : within coordinates of	SNP	G	G	2	A/G
PDpLep7	rs8256204	Chr17:39843494	r	Gm9580 : within coordinates of, Gm26917 : within coordinates of, nmf318 : within coordinates of, repro17 : within coordinates of	SNP	A	A	2	A/G
PDpLep7	rs8254221	Chr17:40795047	f	Crisp2 : Locus-Region, nmf318 : within coordinates of, repro17 : within coordinates of	SNP	C	A	4	A/C
PDpLep7	rs3690398	Chr17:40843403	f	nmf318 : within coordinates of, repro17 : within coordinates of	SNP	A	G	6	A/G
PDpLep7	rs4231481	Chr17:42009692	f	nmf318 : within coordinates of, repro17 : within coordinates of	SNP	T	T	4	C/T
PDpLep7	rs4231483	Chr17:42009740	f	nmf318 : within coordinates of, repro17 : within coordinates of	SNP	C	C	4	C/T
PDpLep7	rs4231487	Chr17:42009850	f	nmf318 : within coordinates of, repro17 : within coordinates of	SNP	T	T	4	C/T
PDpLep7	rs4231488	Chr17:42009862	f	nmf318 : within coordinates of, repro17 : within coordinates of	SNP	A	A	4	A/G
PDpLep7	rs4231495	Chr17:43089199	r	nmf318 : within coordinates of, repro17 : within coordinates of, Tnfrsf21 : Locus-Region	SNP	A	G	6	A/G
PDpLep7	rs4231494	Chr17:43089232	r	nmf318 : within coordinates of, repro17 : within coordinates of, Tnfrsf21 : Locus-Region	SNP	A	A	5	A/G
PDpLep7	rs4231493	Chr17:43089255	r	nmf318 : within coordinates of, repro17 : within coordinates of, Tnfrsf21 : Locus-Region	SNP	T	C	2	C/T
PDpLep7	rs4231491	Chr17:43089290	r	nmf318 : within coordinates of, repro17 : within coordinates of, Tnfrsf21 : Locus-Region	SNP	G	G	2	A/G
PDpLep7	rs8252853	Chr17:43495368	r	Mep1a : Intron, nmf318 : within coordinates of, repro17 : within coordinates of	SNP	C	C	2	C/T
PDpLep7	rs8252852	Chr17:43495466	r	Mep1a : Intron, nmf318 : within coordinates of, repro17 : within coordinates of	SNP	G	G	2	A/G
PDpLep7	rs8252846	Chr17:43496173	f	Mep1a : Intron, nmf318 : within coordinates of, repro17 : within coordinates of	SNP	G	G	2	G/T
PDpLep7	rs8252847	Chr17:43496189	f	Mep1a : Intron, nmf318 : within coordinates of, repro17 : within coordinates of	SNP	A	A	2	A/G
PDpLep7	rs8252848	Chr17:43496268	f	Mep1a : Intron, nmf318 : within coordinates of, repro17 : within coordinates of	SNP	T	T	2	C/T
PDpLep7	rs8252850	Chr17:43496375	f	Mep1a : Intron, nmf318 : within coordinates of, repro17 : within coordinates of	SNP	T	T	2	C/T
PDpLep7	rs8261537	Chr17:46725315	r	Gm26904 : within coordinates of, Gnmt : Intron, nmf318 : within coordinates of, Pex6 : Coding-Synonymous, repro17 : within coordinates of	SNP	G	T	2	A/G/T
PDpLep7	rs8236430	Chr17:46725842	f	Gm26904 : within coordinates of, Gnmt : Coding-Synonymous, nmf318 : within coordinates of, Pex6 : Intron, repro17 : within coordinates of	SNP	G	G	4	A/G
PDpLep7	rs8237597	Chr17:46726643	r	Gm26904 : within coordinates of, Gnmt : Coding-Synonymous, nmf318 : within coordinates of, repro17 : within coordinates of	SNP	C	T	6	C/T
PDpLep7	rs8261564	Chr17:46727002	r	Gm26904 : within coordinates of, Gnmt : Intron, nmf318 : within coordinates of, repro17 : within coordinates of	SNP	T	C	2	C/T
PDpLep7	rs8261571	Chr17:46727415	f	Gm26904 : within coordinates of, Gnmt : Intron, nmf318 : within coordinates of, repro17 : within coordinates of	SNP	A	G	3	A/G
PDpLep7	rs4231524	Chr17:47470392	r	AI661453 : mRNA-UTR, nmf318 : within coordinates of, repro17 : within coordinates of	SNP	G	A	2	A/G
PDpLep7	rs4231530	Chr17:47820830	f	Mdfi : Coding-Synonymous, nmf318 : within coordinates of	SNP	A	A	2	A/C
PDpLep7	rs4231532	Chr17:47820978	f	Mdfi : Coding-NonSynonymous, nmf318 : within coordinates of	SNP	T	C	4	C/T
PDpLep7	rs4231533	Chr17:47821095	f	Mdfi : Intron, nmf318 : within coordinates of	SNP	C	T	3	A/C/T
PDpLep7	rs4231537	Chr17:49993216	r	nmf318 : within coordinates of, Rftn1 : Locus-Region	SNP	A	A	2	A/G
PDpLep7	rs8273969	Chr17:53831750	r	Sult1c2 : Intron	SNP	C	G	3	C/G
PDpLep7	rs8273972	Chr17:53833263	f	Sult1c2 : Intron	SNP	A	C	4	A/C
PDpLep7	rs8274034	Chr17:53836554	r	Sult1c2 : Intron	SNP	A	A	2	A/T
PDpLep7	rs8274032	Chr17:53836594	r	Sult1c2 : Intron	SNP	G	G	2	A/G
PDpLep7	rs16802385	Chr17:53837464	r	Sult1c2 : Intron	SNP	A	A	2	A/G
PDpLep7	rs8274008	Chr17:53838024	f	Sult1c2 : Intron	SNP	T	T	3	A/T
PDpLep7	rs8274012	Chr17:53838331	r	Sult1c2 : Intron	SNP	T	T	2	G/T
PDpLep7	rs8274009	Chr17:53838433	r	Sult1c2 : Coding-NonSynonymous	SNP	T	C	2	C/T
PDpLep7	rs8274042	Chr17:53838603	r	Sult1c2 : Intron	SNP	A	A	2	A/G
PDpLep7	rs8274038	Chr17:53838725	r	Sult1c2 : Intron	SNP	C	C	2	C/T
PDpLep7	rs8274056	Chr17:53845738	f	Sult1c2 : Intron	SNP	A	C	5	A/C
PDpLep7	rs8274058	Chr17:53845875	f	Sult1c2 : mRNA-UTR	SNP	G	G	2	A/G
PDpLep7	rs8274060	Chr17:53845937	f	Sult1c2 : mRNA-UTR	SNP	C	T	5	C/T
PDpLep7	rs8274061	Chr17:53846009	f	Sult1c2 : Locus-Region	SNP	A	A	2	A/G
PDpLep7	rs8274062	Chr17:53846171	f	Sult1c2 : Locus-Region	SNP	T	T	2	C/T
PDpLep7	rs8258039	Chr17:53973490	r	Sult1c1 : Intron	SNP	C	C	2	C/G
PDpLep7	rs8258023	Chr17:53990833	f	Sult1c1 : Locus-Region	SNP	C	C	2	C/T
PDpLep7	rs8258024	Chr17:53990908	f	Sult1c1 : Locus-Region	SNP	G	G	2	A/G
PDpLep7	rs4231550	Chr17:56111998	r	Plin5 : mRNA-UTR	SNP	C	C	2	C/T
PDpLep7	rs4231551	Chr17:56605739	f	Safb : Intron	SNP	G	G	4	A/G
PDpLep7	rs16806566	Chr17:56614002	f	Lonp1 : Locus-Region, Rpl36 : Coding-Synonymous	SNP	G	G	2	A/G
PDpLep7	rs16806568	Chr17:56614195	f	Lonp1 : Locus-Region, Rpl36 : Coding-Synonymous	SNP	G	G	2	A/G
PDpLep7	rs16806573	Chr17:56614327	f	Lonp1 : mRNA-UTR, Rpl36 : Locus-Region	SNP	T	T	2	C/T
PDpLep7	rs16806574	Chr17:56614447	f	Lonp1 : Coding-Synonymous, Rpl36 : Locus-Region	SNP	G	G	4	C/G
PDpLep7	rs16806577	Chr17:56614762	f	Lonp1 : Coding-Synonymous	SNP	A	A	2	A/G
PDpLep7	rs16806583	Chr17:56614946	f	Lonp1 : Coding-Synonymous	SNP	A	A	2	A/C/G
PDpLep7	rs16806591	Chr17:56615651	f	Lonp1 : Intron	SNP	A	A	2	A/G
PDpLep7	rs16806592	Chr17:56615685	f	Lonp1 : Intron	SNP	C	C	2	C/T
PDpLep7	rs16806602	Chr17:56615795	f	Lonp1 : Intron	SNP	C	C	2	C/T
PDpLep7	rs16806609	Chr17:56616113	f	Lonp1 : Intron	SNP	A	A	2	A/G
PDpLep7	rs16806618	Chr17:56616283	r	Lonp1 : Intron	SNP	G	G	4	G/T
PDpLep7	rs16806610	Chr17:56616675	r	Lonp1 : Intron	SNP	G	G	2	A/G
PDpLep7	rs16806619	Chr17:56616939	f	Lonp1 : Intron	SNP	G	G	2	A/G
PDpLep7	rs16806620	Chr17:56617020	f	Lonp1 : Intron	SNP	A	A	2	A/C
PDpLep7	rs16806631	Chr17:56618052	f	Lonp1 : Intron	SNP	G	G	2	A/G
PDpLep7	rs16806632	Chr17:56618057	f	Lonp1 : Intron	SNP	C	C	2	C/T
PDpLep7	rs16806638	Chr17:56618259	f	Lonp1 : Intron	SNP	G	G	2	A/G
PDpLep7	rs16806639	Chr17:56618336	f	Lonp1 : Coding-Synonymous	SNP	A	A	2	A/G
PDpLep7	rs16806644	Chr17:56618755	r	Lonp1 : Intron	SNP	T	T	2	G/T
PDpLep7	rs16806641	Chr17:56618855	r	Lonp1 : Intron	SNP	T	T	2	A/T
PDpLep7	rs16806640	Chr17:56618860	r	Lonp1 : Intron	SNP	T	T	4	C/T
PDpLep7	rs16806646	Chr17:56619015	f	Lonp1 : Intron	SNP	T	T	2	C/T
PDpLep7	rs16806657	Chr17:56619819	r	Lonp1 : Intron	SNP	A	A	2	A/C
PDpLep7	rs16806655	Chr17:56620001	r	Lonp1 : Coding-Synonymous	SNP	A	A	2	A/G
PDpLep7	rs16806661	Chr17:56620667	r	Lonp1 : Intron	SNP	A	A	2	A/G
PDpLep7	rs16806660	Chr17:56620699	r	Lonp1 : Intron	SNP	G	G	2	G/T
PDpLep7	rs16806671	Chr17:56621093	f	Lonp1 : Intron	SNP	G	G	3	A/G
PDpLep7	rs16806680	Chr17:56622219	f	Lonp1 : Intron	SNP	T	T	2	C/T
PDpLep7	rs16806690	Chr17:56622669	f	Lonp1 : Intron	SNP	G	G	2	A/G
PDpLep7	rs16806712	Chr17:56623051	f	Lonp1 : Intron	SNP	G	G	2	A/G
PDpLep7	rs16806713	Chr17:56623129	f	Lonp1 : Intron	SNP	A	A	4	A/G
PDpLep7	rs16806714	Chr17:56623160	f	Lonp1 : Coding-Synonymous	SNP	G	G	2	A/G
PDpLep7	rs4231558	Chr17:56996269	f	Alkbh7 : Locus-Region, Clpp : mRNA-UTR	SNP	A	A	2	A/G
PDpLep8	rs3160376	Chr19:45552720	r	Del(19Lbx1-Poll)6Fsp : within coordinates of, Del(19Poll-Fbxw4)4Fsp : within coordinates of, Del(19Poll-Fgf8)5Fsp : within coordinates of, Dp(19Lbx1-Fbxw4)3Fsp : within coordinates of, Dp(19Lbx1-Fgf8)2Fsp : within coordinates of, Poll : mRNA-UTR, stn : within coordinates of	SNP	C	C	5	A/C
PDpLep8	rs4232229	Chr19:46286110	r	Gbf1 : mRNA-UTR, stn : within coordinates of	SNP	C	C	2	C/T
PDpLep8	rs4232244	Chr19:46596645	r	Sfxn2 : mRNA-UTR, stn : within coordinates of	SNP	C	C	4	C/G
PDpLep8	rs8250445	Chr19:46667626	r	Cyp17a1 : Intron, stn : within coordinates of	SNP	T	T	5	C/T
PDpLep8	rs8250441	Chr19:46668241	r	Cyp17a1 : Intron, stn : within coordinates of	SNP	T	T	2	C/T
PDpLep8	rs8250440	Chr19:46668615	r	Cyp17a1 : Intron, stn : within coordinates of	SNP	C	C	2	C/T
PDpLep8	rs8239198	Chr19:46669679	f	Cyp17a1 : Intron, Gm41857 : within coordinates of, stn : within coordinates of	SNP	A	A	2	A/G
PDpLep8	rs8239563	Chr19:46669841	r	Cyp17a1 : Intron, Gm41857 : within coordinates of, stn : within coordinates of	SNP	G	G	2	A/G
PDpLep8	rs6192419	Chr19:46670092	f	Cyp17a1 : Intron, Gm41857 : within coordinates of, stn : within coordinates of	SNP	T	T	3	C/T
PDpLep8	rs6193921	Chr19:46670364	f	Cyp17a1 : Intron, Gm41857 : within coordinates of, stn : within coordinates of	SNP	T	T	3	C/T
PDpLep8	rs6193974	Chr19:46670388	f	Cyp17a1 : Intron, Gm41857 : within coordinates of, stn : within coordinates of	SNP	A	A	3	A/G
PDpLep8	rs8239552	Chr19:46670433	r	Cyp17a1 : Intron, Gm41857 : within coordinates of, stn : within coordinates of	SNP	C	C	2	C/T
PDpLep8	rs8239536	Chr19:46672208	r	Cyp17a1 : Intron, Gm41857 : within coordinates of, stn : within coordinates of	SNP	C	C	5	C/T
PDpLep8	rs8257530	Chr19:47857848	f	Cfap43 : within coordinates of, Gsto1 : Intron, stn : within coordinates of	SNP	G	G	2	C/G
PDpLep8	rs8257535	Chr19:47858144	f	Cfap43 : within coordinates of, Gsto1 : Intron, stn : within coordinates of	SNP	A	G	3	A/G
PDpLep8	rs8257537	Chr19:47858167	f	Cfap43 : within coordinates of, Gsto1 : Intron, stn : within coordinates of	SNP	C	C	4	A/C
PDpLep8	rs8257572	Chr19:47858394	r	Cfap43 : within coordinates of, Gsto1 : Intron, stn : within coordinates of	SNP	G	G	4	A/G
PDpLep8	rs8257564	Chr19:47858554	r	Cfap43 : within coordinates of, Gsto1 : Intron, stn : within coordinates of	SNP	A	G	3	A/G
PDpLep8	rs8257528	Chr19:47859240	r	Cfap43 : within coordinates of, Gsto1 : Intron, stn : within coordinates of	SNP	T	A	3	A/T
PDpLep8	rs16785868	Chr19:47859312	r	Cfap43 : within coordinates of, Gsto1 : Intron, stn : within coordinates of	SNP	G	A	3	A/G
PDpLep8	rs8257576	Chr19:47859547	f	Cfap43 : within coordinates of, Gsto1 : Intron, stn : within coordinates of	SNP	A	A	2	A/G
PDpLep8	rs8257585	Chr19:47863225	f	Cfap43 : within coordinates of, Gsto1 : Intron, stn : within coordinates of	SNP	A	G	3	A/G
PDpLep8	rs8257588	Chr19:47863308	f	Cfap43 : within coordinates of, Gsto1 : Intron, stn : within coordinates of	SNP	G	A	2	A/G
PDpLep8	rs8257608	Chr19:47864336	f	Cfap43 : within coordinates of, Gsto1 : Coding-Synonymous, Gsto2 : Locus-Region, stn : within coordinates of	SNP	G	G	2	A/G
PDpLep8	rs4232251	Chr19:47864511	r	Cfap43 : within coordinates of, Gsto1 : mRNA-UTR, Gsto2 : Locus-Region, stn : within coordinates of	SNP	T	T	7	C/T
PDpLep8	rs4232247	Chr19:47864609	r	Cfap43 : within coordinates of, Gsto1 : mRNA-UTR, Gsto2 : Locus-Region, stn : within coordinates of	SNP	G	G	7	A/G
PDpLep8	rs4232246	Chr19:47864628	r	Cfap43 : within coordinates of, Gsto1 : mRNA-UTR, Gsto2 : Locus-Region, stn : within coordinates of	SNP	C	C	3	C/T
PDpLep8	rs8257612	Chr19:47864673	f	Cfap43 : within coordinates of, Gsto1 : mRNA-UTR, Gsto2 : Locus-Region, stn : within coordinates of	SNP	G	A	2	A/G
PDpLep8	rs8275924	Chr19:52991741	r	Xpnpep1 : Intron	SNP	G	G	2	A/G
PDpLep8	rs8275919	Chr19:52991850	r	Xpnpep1 : Intron	SNP	T	T	5	C/T
PDpLep8	rs8275552	Chr19:52993267	f	Xpnpep1 : Intron	SNP	C	C	6	C/G/T
PDpLep8	rs8275553	Chr19:52993340	f	Xpnpep1 : Intron	SNP	T	T	6	C/T
PDpLep8	rs8275596	Chr19:52994374	f	Xpnpep1 : Intron	SNP	A	A	2	A/G
PDpLep8	rs8275599	Chr19:52994519	f	Xpnpep1 : Intron	SNP	T	T	3	A/T
PDpLep8	rs8275600	Chr19:52994554	f	Xpnpep1 : Intron	SNP	A	A	6	A/G
PDpLep8	rs8236994	Chr19:52994777	f	Xpnpep1 : Intron	SNP	A	A	5	A/C
PDpLep8	rs8275692	Chr19:52999341	r	Xpnpep1 : Intron	SNP	C	C	2	C/T
PDpLep8	rs8275690	Chr19:52999385	r	Xpnpep1 : Intron	Mixed	C	C	2	-/C/T
PDpLep8	rs3720557	Chr19:52999502	f	Xpnpep1 : Intron	SNP	T	T	5	C/T
PDpLep8	rs8275681	Chr19:52999608	r	Xpnpep1 : Intron	SNP	A	A	2	A/G
PDpLep8	rs8275676	Chr19:52999658	r	Xpnpep1 : Intron	SNP	A	A	3	A/G
PDpLep8	rs3722938	Chr19:52999880	f	Xpnpep1 : Intron	SNP	T	T	6	C/T
PDpLep8	rs8275696	Chr19:52999912	f	Xpnpep1 : Intron	SNP	T	T	2	C/T
PDpLep8	rs8275697	Chr19:52999965	f	Xpnpep1 : Intron	SNP	A	A	2	A/G
PDpLep8	rs3724212	Chr19:53000095	f	Xpnpep1 : Intron	SNP	C	C	6	C/T
PDpLep8	rs8275700	Chr19:53000133	f	Xpnpep1 : Intron	SNP	T	T	2	G/T
PDpLep8	rs8275702	Chr19:53000215	f	Xpnpep1 : Intron	SNP	T	T	2	C/T
PDpLep8	rs8275704	Chr19:53000253	f	Xpnpep1 : Intron	SNP	A	A	2	A/G
PDpLep8	rs8275969	Chr19:53000403	f	Xpnpep1 : Coding-Synonymous	SNP	G	G	2	A/G
PDpLep8	rs8275986	Chr19:53000762	f	Xpnpep1 : Intron	SNP	T	T	2	C/T
PDpLep8	rs8275988	Chr19:53000789	f	Xpnpep1 : Intron	SNP	A	A	3	A/G
PDpLep8	rs16800844	Chr19:53000893	r	Xpnpep1 : Intron	SNP	A	A	2	A/G
PDpLep8	rs8275716	Chr19:53001270	r	Xpnpep1 : Intron	SNP	G	G	2	A/G
PDpLep8	rs8275715	Chr19:53001294	r	Xpnpep1 : Intron	SNP	A	A	2	A/G
PDpLep8	rs8275713	Chr19:53001366	r	Xpnpep1 : Intron	SNP	T	T	2	C/T
PDpLep8	rs8275879	Chr19:53004864	f	Xpnpep1 : Intron	SNP	G	G	4	A/G
PDpLep8	rs8275880	Chr19:53004878	f	Xpnpep1 : Intron	SNP	C	C	2	A/C
PDpLep8	rs8275884	Chr19:53004948	f	Xpnpep1 : Intron	Mixed	A	?	9	-/A/C/G/T
PDpLep8	rs8275892	Chr19:53005000	f	Xpnpep1 : Intron	SNP	C	C	4	C/G
PDpLep8	rs8275989	Chr19:53005348	f	Xpnpep1 : Intron	SNP	G	G	5	A/G
PDpLep8	rs8275996	Chr19:53005559	f	Xpnpep1 : Intron	SNP	G	G	2	A/G
PDpLep8	rs8276000	Chr19:53005587	f	Xpnpep1 : Intron	SNP	C	C	3	C/T
PDpLep8	rs8276007	Chr19:53005725	f	Xpnpep1 : Intron	SNP	C	C	3	C/T
PDpLep8	rs8276010	Chr19:53005760	f	Xpnpep1 : Intron	SNP	T	T	2	C/T
PDpLep8	rs8275912	Chr19:53005898	r	Xpnpep1 : Intron	SNP	G	G	4	A/G
PDpLep8	rs8275909	Chr19:53006049	r	Xpnpep1 : Intron	SNP	A	A	4	A/G
PDpLep8	rs8276019	Chr19:53006667	f	Xpnpep1 : Intron	SNP	T	T	2	C/T
PDpLep8	rs16791138	Chr19:56404021	f	Casp7 : Intron	SNP	T	T	3	A/T
PDpLep8	rs16791139	Chr19:56404042	f	Casp7 : Intron	SNP	C	C	3	C/G
PDpLep8	rs16791145	Chr19:56404368	f	Casp7 : Intron	SNP	A	A	3	A/C
PDpLep8	rs16783840	Chr19:56404457	f	Casp7 : Coding-Synonymous	SNP	G	G	4	A/G
PDpLep8	rs16783841	Chr19:56404517	f	Casp7 : Coding-Synonymous	SNP	T	T	4	C/T
PDpLep8	rs16791149	Chr19:56404644	f	Casp7 : Intron	SNP	G	G	2	C/G
PDpLep8	rs16791014	Chr19:56432835	f	Casp7 : Intron	SNP	G	G	2	A/G
PDpLep8	rs16791015	Chr19:56432856	f	Casp7 : Intron	SNP	T	T	2	C/T
PDpLep8	rs16791016	Chr19:56432880	f	Casp7 : Intron	SNP	C	C	2	C/G
PDpLep8	rs16791018	Chr19:56432913	f	Casp7 : Intron	SNP	A	A	3	A/G
PDpLep8	rs16791019	Chr19:56433025	f	Casp7 : Intron	SNP	C	C	4	A/C
PDpLep8	rs16791021	Chr19:56433061	f	Casp7 : Intron	SNP	G	G	2	C/G
PDpLep8	rs16791023	Chr19:56433133	f	Casp7 : Intron	SNP	T	T	2	C/T
PDpLep8	rs16791031	Chr19:56433503	f	Casp7 : Intron	SNP	T	T	2	C/T
PDpLep8	rs16791041	Chr19:56433791	f	Casp7 : Intron	SNP	T	T	2	C/T
PDpLep8	rs16791044	Chr19:56433923	f	Casp7 : Coding-Synonymous	SNP	T	T	2	C/T
PDpLep8	rs16791066	Chr19:56434012	f	Casp7 : Intron	SNP	A	A	2	A/C
PDpLep8	rs16791072	Chr19:56434380	f	Casp7 : Intron	SNP	G	G	2	A/G
PDpLep8	rs16791073	Chr19:56435860	f	Casp7 : Intron	SNP	A	A	2	A/G
PDpLep8	rs16783843	Chr19:56435873	f	Casp7 : Intron	SNP	T	T	3	C/T
PDpLep8	rs16791076	Chr19:56435930	f	Casp7 : Intron	SNP	C	C	2	C/G
PDpLep8	rs16791077	Chr19:56435988	f	Casp7 : Intron	SNP	A	A	2	A/G
PDpLep8	rs16783849	Chr19:56436033	f	Casp7 : Intron	SNP	C	C	3	C/T
PDpLep8	rs16783851	Chr19:56436042	f	Casp7 : Intron	SNP	G	G	4	A/G
PDpLep8	rs16783853	Chr19:56436114	f	Casp7 : Intron	SNP	G	G	3	A/G
PDpLep8	rs4222108	Chr19:57033346	r	Ablim1 : mRNA-UTR	SNP	G	G	4	A/G
PDpLep8	rs4222106	Chr19:57033450	r	Ablim1 : mRNA-UTR	SNP	T	T	5	C/T
PDpLep8	rs4232276	Chr19:60146508	r	E330013P04Rik : Intron	SNP	T	T	5	G/T
PDpLep8	rs4232268	Chr19:60146845	r	E330013P04Rik : Intron	SNP	G	G	6	G/T
